# Supplementary material for: Identification and functional analysis of growth rate associated long non-coding RNAs in Komagataella phaffii
Source: Comput Struct Biotechnol J. 2025 Apr 22;27:1693–705. doi: 10.1016/j.csbj.2025.04.028 (PMC12063151; doi:10.1016/j.csbj.2025.04.028)
Supplement: Supplementary file 2 — Supplementary material [file mmc2.zip]

Archive with 1 entries (1 files):
- Supplementary File 1 - lncRNAs.gtf
