# Supplementary material for: Identification and functional analysis of growth rate associated long non-coding RNAs in Komagataella phaffii
Source: Comput Struct Biotechnol J. 2025 Apr 22;27:1693–705. doi: 10.1016/j.csbj.2025.04.028 (PMC12063151; doi:10.1016/j.csbj.2025.04.028)
Supplement: Supplementary file 2 — Supplementary material [file mmc2.zip › Supplementary File 1 - lncRNAs.gtf]

cbs7435_chr1	StringTie	transcript	977	1244	1000	-	.	gene_id "MSTRG.1"; transcript_id "MSTRG.1.1";
cbs7435_chr1	StringTie	exon	977	1244	1000	-	.	gene_id "MSTRG.1"; transcript_id "MSTRG.1.1"; exon_number "1";
cbs7435_chr1	StringTie	transcript	4548	4752	1000	+	.	gene_id "MSTRG.2"; transcript_id "MSTRG.2.1";
cbs7435_chr1	StringTie	exon	4548	4752	1000	+	.	gene_id "MSTRG.2"; transcript_id "MSTRG.2.1"; exon_number "1";
cbs7435_chr1	StringTie	transcript	21832	25785	1000	-	.	gene_id "MSTRG.13"; transcript_id "MSTRG.13.1";
cbs7435_chr1	StringTie	exon	21832	25785	1000	-	.	gene_id "MSTRG.13"; transcript_id "MSTRG.13.1"; exon_number "1";
cbs7435_chr1	StringTie	transcript	49908	50324	1000	-	.	gene_id "MSTRG.29"; transcript_id "MSTRG.29.1";
cbs7435_chr1	StringTie	exon	49908	50324	1000	-	.	gene_id "MSTRG.29"; transcript_id "MSTRG.29.1"; exon_number "1";
cbs7435_chr1	StringTie	transcript	76113	76837	1000	-	.	gene_id "MSTRG.46"; transcript_id "MSTRG.46.1";
cbs7435_chr1	StringTie	exon	76113	76837	1000	-	.	gene_id "MSTRG.46"; transcript_id "MSTRG.46.1"; exon_number "1";
cbs7435_chr1	StringTie	transcript	197390	198542	1000	+	.	gene_id "MSTRG.114"; transcript_id "MSTRG.114.1";
cbs7435_chr1	StringTie	exon	197390	198542	1000	+	.	gene_id "MSTRG.114"; transcript_id "MSTRG.114.1"; exon_number "1";
cbs7435_chr1	StringTie	transcript	254069	254786	1000	-	.	gene_id "MSTRG.152"; transcript_id "MSTRG.152.1";
cbs7435_chr1	StringTie	exon	254069	254786	1000	-	.	gene_id "MSTRG.152"; transcript_id "MSTRG.152.1"; exon_number "1";
cbs7435_chr1	StringTie	transcript	293293	294742	1000	+	.	gene_id "MSTRG.169"; transcript_id "MSTRG.169.1";
cbs7435_chr1	StringTie	exon	293293	294742	1000	+	.	gene_id "MSTRG.169"; transcript_id "MSTRG.169.1"; exon_number "1";
cbs7435_chr1	StringTie	transcript	320304	321992	1000	-	.	gene_id "MSTRG.186"; transcript_id "MSTRG.186.1";
cbs7435_chr1	StringTie	exon	320304	321992	1000	-	.	gene_id "MSTRG.186"; transcript_id "MSTRG.186.1"; exon_number "1";
cbs7435_chr1	StringTie	transcript	331986	332684	1000	-	.	gene_id "MSTRG.193"; transcript_id "MSTRG.193.1";
cbs7435_chr1	StringTie	exon	331986	332684	1000	-	.	gene_id "MSTRG.193"; transcript_id "MSTRG.193.1"; exon_number "1";
cbs7435_chr1	StringTie	transcript	400245	400996	1000	+	.	gene_id "MSTRG.240"; transcript_id "MSTRG.240.1";
cbs7435_chr1	StringTie	exon	400245	400996	1000	+	.	gene_id "MSTRG.240"; transcript_id "MSTRG.240.1"; exon_number "1";
cbs7435_chr1	StringTie	transcript	510900	511587	1000	-	.	gene_id "MSTRG.312"; transcript_id "MSTRG.312.1";
cbs7435_chr1	StringTie	exon	510900	511587	1000	-	.	gene_id "MSTRG.312"; transcript_id "MSTRG.312.1"; exon_number "1";
cbs7435_chr1	StringTie	transcript	512168	513579	1000	-	.	gene_id "MSTRG.314"; transcript_id "MSTRG.314.1";
cbs7435_chr1	StringTie	exon	512168	513579	1000	-	.	gene_id "MSTRG.314"; transcript_id "MSTRG.314.1"; exon_number "1";
cbs7435_chr1	StringTie	transcript	551722	552097	1000	-	.	gene_id "MSTRG.332"; transcript_id "MSTRG.332.1";
cbs7435_chr1	StringTie	exon	551722	552097	1000	-	.	gene_id "MSTRG.332"; transcript_id "MSTRG.332.1"; exon_number "1";
cbs7435_chr1	StringTie	transcript	578378	579484	1000	+	.	gene_id "MSTRG.346"; transcript_id "MSTRG.346.1";
cbs7435_chr1	StringTie	exon	578378	579484	1000	+	.	gene_id "MSTRG.346"; transcript_id "MSTRG.346.1"; exon_number "1";
cbs7435_chr1	StringTie	transcript	610727	611167	1000	-	.	gene_id "MSTRG.367"; transcript_id "MSTRG.367.1";
cbs7435_chr1	StringTie	exon	610727	611167	1000	-	.	gene_id "MSTRG.367"; transcript_id "MSTRG.367.1"; exon_number "1";
cbs7435_chr1	StringTie	transcript	618855	621787	1000	-	.	gene_id "MSTRG.372"; transcript_id "MSTRG.372.1";
cbs7435_chr1	StringTie	exon	618855	621787	1000	-	.	gene_id "MSTRG.372"; transcript_id "MSTRG.372.1"; exon_number "1";
cbs7435_chr1	StringTie	transcript	792983	793256	1000	-	.	gene_id "MSTRG.464"; transcript_id "MSTRG.464.1";
cbs7435_chr1	StringTie	exon	792983	793256	1000	-	.	gene_id "MSTRG.464"; transcript_id "MSTRG.464.1"; exon_number "1";
cbs7435_chr1	StringTie	transcript	824866	825362	1000	-	.	gene_id "MSTRG.482"; transcript_id "MSTRG.482.1";
cbs7435_chr1	StringTie	exon	824866	825362	1000	-	.	gene_id "MSTRG.482"; transcript_id "MSTRG.482.1"; exon_number "1";
cbs7435_chr1	StringTie	transcript	834117	834626	1000	-	.	gene_id "MSTRG.487"; transcript_id "MSTRG.487.1";
cbs7435_chr1	StringTie	exon	834117	834626	1000	-	.	gene_id "MSTRG.487"; transcript_id "MSTRG.487.1"; exon_number "1";
cbs7435_chr1	StringTie	transcript	877483	878238	1000	-	.	gene_id "MSTRG.516"; transcript_id "MSTRG.516.1";
cbs7435_chr1	StringTie	exon	877483	878238	1000	-	.	gene_id "MSTRG.516"; transcript_id "MSTRG.516.1"; exon_number "1";
cbs7435_chr1	StringTie	transcript	1064721	1067842	1000	+	.	gene_id "MSTRG.618"; transcript_id "MSTRG.618.1";
cbs7435_chr1	StringTie	exon	1064721	1067842	1000	+	.	gene_id "MSTRG.618"; transcript_id "MSTRG.618.1"; exon_number "1";
cbs7435_chr1	StringTie	transcript	1138816	1139321	1000	-	.	gene_id "MSTRG.668"; transcript_id "MSTRG.668.1";
cbs7435_chr1	StringTie	exon	1138816	1139321	1000	-	.	gene_id "MSTRG.668"; transcript_id "MSTRG.668.1"; exon_number "1";
cbs7435_chr1	StringTie	transcript	1260128	1260553	1000	-	.	gene_id "MSTRG.750"; transcript_id "MSTRG.750.1";
cbs7435_chr1	StringTie	exon	1260128	1260553	1000	-	.	gene_id "MSTRG.750"; transcript_id "MSTRG.750.1"; exon_number "1";
cbs7435_chr1	StringTie	transcript	1264535	1268275	1000	+	.	gene_id "MSTRG.754"; transcript_id "MSTRG.754.1";
cbs7435_chr1	StringTie	exon	1264535	1268275	1000	+	.	gene_id "MSTRG.754"; transcript_id "MSTRG.754.1"; exon_number "1";
cbs7435_chr1	StringTie	transcript	1270480	1271189	1000	-	.	gene_id "MSTRG.757"; transcript_id "MSTRG.757.1";
cbs7435_chr1	StringTie	exon	1270480	1271189	1000	-	.	gene_id "MSTRG.757"; transcript_id "MSTRG.757.1"; exon_number "1";
cbs7435_chr1	StringTie	transcript	1317385	1318196	1000	+	.	gene_id "MSTRG.783"; transcript_id "MSTRG.783.1";
cbs7435_chr1	StringTie	exon	1317385	1318196	1000	+	.	gene_id "MSTRG.783"; transcript_id "MSTRG.783.1"; exon_number "1";
cbs7435_chr1	StringTie	transcript	1366064	1370415	1000	-	.	gene_id "MSTRG.820"; transcript_id "MSTRG.820.1";
cbs7435_chr1	StringTie	exon	1366064	1366364	1000	-	.	gene_id "MSTRG.820"; transcript_id "MSTRG.820.1"; exon_number "1";
cbs7435_chr1	StringTie	exon	1366411	1370415	1000	-	.	gene_id "MSTRG.820"; transcript_id "MSTRG.820.1"; exon_number "2";
cbs7435_chr1	StringTie	transcript	1385204	1387348	1000	+	.	gene_id "MSTRG.830"; transcript_id "MSTRG.830.1";
cbs7435_chr1	StringTie	exon	1385204	1387348	1000	+	.	gene_id "MSTRG.830"; transcript_id "MSTRG.830.1"; exon_number "1";
cbs7435_chr1	StringTie	transcript	1400755	1402038	1000	-	.	gene_id "MSTRG.841"; transcript_id "MSTRG.841.1";
cbs7435_chr1	StringTie	exon	1400755	1402038	1000	-	.	gene_id "MSTRG.841"; transcript_id "MSTRG.841.1"; exon_number "1";
cbs7435_chr1	StringTie	transcript	1406363	1406888	1000	-	.	gene_id "MSTRG.842"; transcript_id "MSTRG.842.1";
cbs7435_chr1	StringTie	exon	1406363	1406888	1000	-	.	gene_id "MSTRG.842"; transcript_id "MSTRG.842.1"; exon_number "1";
cbs7435_chr1	StringTie	transcript	1480996	1483382	1000	+	.	gene_id "MSTRG.881"; transcript_id "MSTRG.881.1";
cbs7435_chr1	StringTie	exon	1480996	1483382	1000	+	.	gene_id "MSTRG.881"; transcript_id "MSTRG.881.1"; exon_number "1";
cbs7435_chr1	StringTie	transcript	1565137	1565399	1000	+	.	gene_id "MSTRG.934"; transcript_id "MSTRG.934.1";
cbs7435_chr1	StringTie	exon	1565137	1565399	1000	+	.	gene_id "MSTRG.934"; transcript_id "MSTRG.934.1"; exon_number "1";
cbs7435_chr1	StringTie	transcript	1635017	1636143	1000	+	.	gene_id "MSTRG.980"; transcript_id "MSTRG.980.1";
cbs7435_chr1	StringTie	exon	1635017	1636143	1000	+	.	gene_id "MSTRG.980"; transcript_id "MSTRG.980.1"; exon_number "1";
cbs7435_chr1	StringTie	transcript	1734237	1736407	1000	-	.	gene_id "MSTRG.1041"; transcript_id "MSTRG.1041.1";
cbs7435_chr1	StringTie	exon	1734237	1736407	1000	-	.	gene_id "MSTRG.1041"; transcript_id "MSTRG.1041.1"; exon_number "1";
cbs7435_chr1	StringTie	transcript	1804091	1804897	1000	+	.	gene_id "MSTRG.1084"; transcript_id "MSTRG.1084.1";
cbs7435_chr1	StringTie	exon	1804091	1804595	1000	+	.	gene_id "MSTRG.1084"; transcript_id "MSTRG.1084.1"; exon_number "1";
cbs7435_chr1	StringTie	exon	1804658	1804897	1000	+	.	gene_id "MSTRG.1084"; transcript_id "MSTRG.1084.1"; exon_number "2";
cbs7435_chr1	StringTie	transcript	1804574	1804897	1000	+	.	gene_id "MSTRG.1084"; transcript_id "MSTRG.1084.2";
cbs7435_chr1	StringTie	exon	1804574	1804897	1000	+	.	gene_id "MSTRG.1084"; transcript_id "MSTRG.1084.2"; exon_number "1";
cbs7435_chr1	StringTie	transcript	1874810	1875346	1000	-	.	gene_id "MSTRG.1124"; transcript_id "MSTRG.1124.1";
cbs7435_chr1	StringTie	exon	1874810	1875346	1000	-	.	gene_id "MSTRG.1124"; transcript_id "MSTRG.1124.1"; exon_number "1";
cbs7435_chr1	StringTie	transcript	1946813	1947095	1000	-	.	gene_id "MSTRG.1165"; transcript_id "MSTRG.1165.1";
cbs7435_chr1	StringTie	exon	1946813	1947095	1000	-	.	gene_id "MSTRG.1165"; transcript_id "MSTRG.1165.1"; exon_number "1";
cbs7435_chr1	StringTie	transcript	1967604	1968067	1000	+	.	gene_id "MSTRG.1173"; transcript_id "MSTRG.1173.1";
cbs7435_chr1	StringTie	exon	1967604	1968067	1000	+	.	gene_id "MSTRG.1173"; transcript_id "MSTRG.1173.1"; exon_number "1";
cbs7435_chr1	StringTie	transcript	2016024	2016295	1000	-	.	gene_id "MSTRG.1202"; transcript_id "MSTRG.1202.1";
cbs7435_chr1	StringTie	exon	2016024	2016295	1000	-	.	gene_id "MSTRG.1202"; transcript_id "MSTRG.1202.1"; exon_number "1";
cbs7435_chr1	StringTie	transcript	2105097	2105839	1000	-	.	gene_id "MSTRG.1261"; transcript_id "MSTRG.1261.1";
cbs7435_chr1	StringTie	exon	2105097	2105839	1000	-	.	gene_id "MSTRG.1261"; transcript_id "MSTRG.1261.1"; exon_number "1";
cbs7435_chr1	StringTie	transcript	2138250	2138774	1000	+	.	gene_id "MSTRG.1278"; transcript_id "MSTRG.1278.1";
cbs7435_chr1	StringTie	exon	2138250	2138774	1000	+	.	gene_id "MSTRG.1278"; transcript_id "MSTRG.1278.1"; exon_number "1";
cbs7435_chr1	StringTie	transcript	2205830	2209163	1000	+	.	gene_id "MSTRG.1325"; transcript_id "MSTRG.1325.1";
cbs7435_chr1	StringTie	exon	2205830	2209163	1000	+	.	gene_id "MSTRG.1325"; transcript_id "MSTRG.1325.1"; exon_number "1";
cbs7435_chr1	StringTie	transcript	2260872	2262245	1000	-	.	gene_id "MSTRG.1357"; transcript_id "MSTRG.1357.1";
cbs7435_chr1	StringTie	exon	2260872	2262245	1000	-	.	gene_id "MSTRG.1357"; transcript_id "MSTRG.1357.1"; exon_number "1";
cbs7435_chr1	StringTie	transcript	2264020	2264397	1000	-	.	gene_id "MSTRG.1360"; transcript_id "MSTRG.1360.1";
cbs7435_chr1	StringTie	exon	2264020	2264397	1000	-	.	gene_id "MSTRG.1360"; transcript_id "MSTRG.1360.1"; exon_number "1";
cbs7435_chr1	StringTie	transcript	2331239	2332786	1000	-	.	gene_id "MSTRG.1412"; transcript_id "MSTRG.1412.1";
cbs7435_chr1	StringTie	exon	2331239	2332786	1000	-	.	gene_id "MSTRG.1412"; transcript_id "MSTRG.1412.1"; exon_number "1";
cbs7435_chr1	StringTie	transcript	2487511	2488404	1000	+	.	gene_id "MSTRG.1487"; transcript_id "MSTRG.1487.1";
cbs7435_chr1	StringTie	exon	2487511	2488404	1000	+	.	gene_id "MSTRG.1487"; transcript_id "MSTRG.1487.1"; exon_number "1";
cbs7435_chr1	StringTie	transcript	2494121	2496456	1000	-	.	gene_id "MSTRG.1492"; transcript_id "MSTRG.1492.1";
cbs7435_chr1	StringTie	exon	2494121	2496456	1000	-	.	gene_id "MSTRG.1492"; transcript_id "MSTRG.1492.1"; exon_number "1";
cbs7435_chr1	StringTie	transcript	2503707	2504629	1000	-	.	gene_id "MSTRG.1498"; transcript_id "MSTRG.1498.1";
cbs7435_chr1	StringTie	exon	2503707	2504629	1000	-	.	gene_id "MSTRG.1498"; transcript_id "MSTRG.1498.1"; exon_number "1";
cbs7435_chr1	StringTie	transcript	2614494	2615311	1000	+	.	gene_id "MSTRG.1560"; transcript_id "MSTRG.1560.1";
cbs7435_chr1	StringTie	exon	2614494	2615311	1000	+	.	gene_id "MSTRG.1560"; transcript_id "MSTRG.1560.1"; exon_number "1";
cbs7435_chr1	StringTie	transcript	2730835	2733368	1000	+	.	gene_id "MSTRG.1633"; transcript_id "MSTRG.1633.1";
cbs7435_chr1	StringTie	exon	2730835	2733368	1000	+	.	gene_id "MSTRG.1633"; transcript_id "MSTRG.1633.1"; exon_number "1";
cbs7435_chr1	StringTie	transcript	2788754	2789771	1000	+	.	gene_id "MSTRG.1660"; transcript_id "MSTRG.1660.1";
cbs7435_chr1	StringTie	exon	2788754	2789771	1000	+	.	gene_id "MSTRG.1660"; transcript_id "MSTRG.1660.1"; exon_number "1";
cbs7435_chr1	StringTie	transcript	2806543	2806779	1000	+	.	gene_id "MSTRG.1664"; transcript_id "MSTRG.1664.1";
cbs7435_chr1	StringTie	exon	2806543	2806779	1000	+	.	gene_id "MSTRG.1664"; transcript_id "MSTRG.1664.1"; exon_number "1";
cbs7435_chr1	StringTie	transcript	2827476	2829322	1000	-	.	gene_id "MSTRG.1680"; transcript_id "MSTRG.1680.1";
cbs7435_chr1	StringTie	exon	2827476	2829322	1000	-	.	gene_id "MSTRG.1680"; transcript_id "MSTRG.1680.1"; exon_number "1";
cbs7435_chr1	StringTie	transcript	2832056	2834151	1000	+	.	gene_id "MSTRG.1684"; transcript_id "MSTRG.1684.1";
cbs7435_chr1	StringTie	exon	2832056	2834151	1000	+	.	gene_id "MSTRG.1684"; transcript_id "MSTRG.1684.1"; exon_number "1";
cbs7435_chr1	StringTie	transcript	2836775	2837916	1000	-	.	gene_id "MSTRG.1686"; transcript_id "MSTRG.1686.1";
cbs7435_chr1	StringTie	exon	2836775	2837916	1000	-	.	gene_id "MSTRG.1686"; transcript_id "MSTRG.1686.1"; exon_number "1";
cbs7435_chr1	StringTie	transcript	2841652	2842516	1000	+	.	gene_id "MSTRG.1690"; transcript_id "MSTRG.1690.1";
cbs7435_chr1	StringTie	exon	2841652	2842516	1000	+	.	gene_id "MSTRG.1690"; transcript_id "MSTRG.1690.1"; exon_number "1";
cbs7435_chr1	StringTie	transcript	2890591	2890865	1000	-	.	gene_id "MSTRG.1715"; transcript_id "MSTRG.1715.1";
cbs7435_chr1	StringTie	exon	2890591	2890865	1000	-	.	gene_id "MSTRG.1715"; transcript_id "MSTRG.1715.1"; exon_number "1";
cbs7435_chr2	StringTie	transcript	942	1643	1000	-	.	gene_id "MSTRG.1716"; transcript_id "MSTRG.1716.1";
cbs7435_chr2	StringTie	exon	942	1643	1000	-	.	gene_id "MSTRG.1716"; transcript_id "MSTRG.1716.1"; exon_number "1";
cbs7435_chr2	StringTie	transcript	2982	3347	1000	-	.	gene_id "MSTRG.1717"; transcript_id "MSTRG.1717.1";
cbs7435_chr2	StringTie	exon	2982	3347	1000	-	.	gene_id "MSTRG.1717"; transcript_id "MSTRG.1717.1"; exon_number "1";
cbs7435_chr2	StringTie	transcript	13107	15014	1000	-	.	gene_id "MSTRG.1723"; transcript_id "MSTRG.1723.1";
cbs7435_chr2	StringTie	exon	13107	15014	1000	-	.	gene_id "MSTRG.1723"; transcript_id "MSTRG.1723.1"; exon_number "1";
cbs7435_chr2	StringTie	transcript	37420	38651	1000	-	.	gene_id "MSTRG.1736"; transcript_id "MSTRG.1736.1";
cbs7435_chr2	StringTie	exon	37420	38651	1000	-	.	gene_id "MSTRG.1736"; transcript_id "MSTRG.1736.1"; exon_number "1";
cbs7435_chr2	StringTie	transcript	45653	46390	1000	-	.	gene_id "MSTRG.1740"; transcript_id "MSTRG.1740.1";
cbs7435_chr2	StringTie	exon	45653	46390	1000	-	.	gene_id "MSTRG.1740"; transcript_id "MSTRG.1740.1"; exon_number "1";
cbs7435_chr2	StringTie	transcript	90462	90664	1000	+	.	gene_id "MSTRG.1766"; transcript_id "MSTRG.1766.1";
cbs7435_chr2	StringTie	exon	90462	90664	1000	+	.	gene_id "MSTRG.1766"; transcript_id "MSTRG.1766.1"; exon_number "1";
cbs7435_chr2	StringTie	transcript	123906	124270	1000	-	.	gene_id "MSTRG.1784"; transcript_id "MSTRG.1784.1";
cbs7435_chr2	StringTie	exon	123906	124270	1000	-	.	gene_id "MSTRG.1784"; transcript_id "MSTRG.1784.1"; exon_number "1";
cbs7435_chr2	StringTie	transcript	160607	163383	1000	+	.	gene_id "MSTRG.1808"; transcript_id "MSTRG.1808.1";
cbs7435_chr2	StringTie	exon	160607	163383	1000	+	.	gene_id "MSTRG.1808"; transcript_id "MSTRG.1808.1"; exon_number "1";
cbs7435_chr2	StringTie	transcript	199802	200923	1000	+	.	gene_id "MSTRG.1829"; transcript_id "MSTRG.1829.1";
cbs7435_chr2	StringTie	exon	199802	200923	1000	+	.	gene_id "MSTRG.1829"; transcript_id "MSTRG.1829.1"; exon_number "1";
cbs7435_chr2	StringTie	transcript	274866	275385	1000	+	.	gene_id "MSTRG.1867"; transcript_id "MSTRG.1867.1";
cbs7435_chr2	StringTie	exon	274866	275385	1000	+	.	gene_id "MSTRG.1867"; transcript_id "MSTRG.1867.1"; exon_number "1";
cbs7435_chr2	StringTie	transcript	291179	293213	1000	+	.	gene_id "MSTRG.1878"; transcript_id "MSTRG.1878.1";
cbs7435_chr2	StringTie	exon	291179	293213	1000	+	.	gene_id "MSTRG.1878"; transcript_id "MSTRG.1878.1"; exon_number "1";
cbs7435_chr2	StringTie	transcript	313049	313330	1000	+	.	gene_id "MSTRG.1892"; transcript_id "MSTRG.1892.1";
cbs7435_chr2	StringTie	exon	313049	313330	1000	+	.	gene_id "MSTRG.1892"; transcript_id "MSTRG.1892.1"; exon_number "1";
cbs7435_chr2	StringTie	transcript	527511	528964	1000	+	.	gene_id "MSTRG.2018"; transcript_id "MSTRG.2018.1";
cbs7435_chr2	StringTie	exon	527511	528964	1000	+	.	gene_id "MSTRG.2018"; transcript_id "MSTRG.2018.1"; exon_number "1";
cbs7435_chr2	StringTie	transcript	545299	546464	1000	-	.	gene_id "MSTRG.2029"; transcript_id "MSTRG.2029.1";
cbs7435_chr2	StringTie	exon	545299	546464	1000	-	.	gene_id "MSTRG.2029"; transcript_id "MSTRG.2029.1"; exon_number "1";
cbs7435_chr2	StringTie	transcript	605381	605783	1000	+	.	gene_id "MSTRG.2058"; transcript_id "MSTRG.2058.1";
cbs7435_chr2	StringTie	exon	605381	605783	1000	+	.	gene_id "MSTRG.2058"; transcript_id "MSTRG.2058.1"; exon_number "1";
cbs7435_chr2	StringTie	transcript	642906	644081	1000	+	.	gene_id "MSTRG.2087"; transcript_id "MSTRG.2087.1";
cbs7435_chr2	StringTie	exon	642906	644081	1000	+	.	gene_id "MSTRG.2087"; transcript_id "MSTRG.2087.1"; exon_number "1";
cbs7435_chr2	StringTie	transcript	697188	698060	1000	+	.	gene_id "MSTRG.2123"; transcript_id "MSTRG.2123.1";
cbs7435_chr2	StringTie	exon	697188	698060	1000	+	.	gene_id "MSTRG.2123"; transcript_id "MSTRG.2123.1"; exon_number "1";
cbs7435_chr2	StringTie	transcript	735346	736285	1000	+	.	gene_id "MSTRG.2144"; transcript_id "MSTRG.2144.1";
cbs7435_chr2	StringTie	exon	735346	736285	1000	+	.	gene_id "MSTRG.2144"; transcript_id "MSTRG.2144.1"; exon_number "1";
cbs7435_chr2	StringTie	transcript	763158	764328	1000	-	.	gene_id "MSTRG.2164"; transcript_id "MSTRG.2164.1";
cbs7435_chr2	StringTie	exon	763158	764328	1000	-	.	gene_id "MSTRG.2164"; transcript_id "MSTRG.2164.1"; exon_number "1";
cbs7435_chr2	StringTie	transcript	789132	790186	1000	+	.	gene_id "MSTRG.2178"; transcript_id "MSTRG.2178.1";
cbs7435_chr2	StringTie	exon	789132	789357	1000	+	.	gene_id "MSTRG.2178"; transcript_id "MSTRG.2178.1"; exon_number "1";
cbs7435_chr2	StringTie	exon	789420	790186	1000	+	.	gene_id "MSTRG.2178"; transcript_id "MSTRG.2178.1"; exon_number "2";
cbs7435_chr2	StringTie	transcript	836255	836606	1000	-	.	gene_id "MSTRG.2197"; transcript_id "MSTRG.2197.1";
cbs7435_chr2	StringTie	exon	836255	836606	1000	-	.	gene_id "MSTRG.2197"; transcript_id "MSTRG.2197.1"; exon_number "1";
cbs7435_chr2	StringTie	transcript	842977	844719	1000	-	.	gene_id "MSTRG.2201"; transcript_id "MSTRG.2201.1";
cbs7435_chr2	StringTie	exon	842977	844719	1000	-	.	gene_id "MSTRG.2201"; transcript_id "MSTRG.2201.1"; exon_number "1";
cbs7435_chr2	StringTie	transcript	848866	852993	1000	-	.	gene_id "MSTRG.2202"; transcript_id "MSTRG.2202.1";
cbs7435_chr2	StringTie	exon	848866	852993	1000	-	.	gene_id "MSTRG.2202"; transcript_id "MSTRG.2202.1"; exon_number "1";
cbs7435_chr2	StringTie	transcript	866933	868018	1000	-	.	gene_id "MSTRG.2209"; transcript_id "MSTRG.2209.1";
cbs7435_chr2	StringTie	exon	866933	867441	1000	-	.	gene_id "MSTRG.2209"; transcript_id "MSTRG.2209.1"; exon_number "1";
cbs7435_chr2	StringTie	exon	867621	868018	1000	-	.	gene_id "MSTRG.2209"; transcript_id "MSTRG.2209.1"; exon_number "2";
cbs7435_chr2	StringTie	transcript	889488	890312	1000	+	.	gene_id "MSTRG.2222"; transcript_id "MSTRG.2222.1";
cbs7435_chr2	StringTie	exon	889488	890312	1000	+	.	gene_id "MSTRG.2222"; transcript_id "MSTRG.2222.1"; exon_number "1";
cbs7435_chr2	StringTie	transcript	894528	895177	1000	-	.	gene_id "MSTRG.2225"; transcript_id "MSTRG.2225.1";
cbs7435_chr2	StringTie	exon	894528	895177	1000	-	.	gene_id "MSTRG.2225"; transcript_id "MSTRG.2225.1"; exon_number "1";
cbs7435_chr2	StringTie	transcript	1146279	1147339	1000	+	.	gene_id "MSTRG.2365"; transcript_id "MSTRG.2365.1";
cbs7435_chr2	StringTie	exon	1146279	1147339	1000	+	.	gene_id "MSTRG.2365"; transcript_id "MSTRG.2365.1"; exon_number "1";
cbs7435_chr2	StringTie	transcript	1196635	1197069	1000	+	.	gene_id "MSTRG.2393"; transcript_id "MSTRG.2393.1";
cbs7435_chr2	StringTie	exon	1196635	1197069	1000	+	.	gene_id "MSTRG.2393"; transcript_id "MSTRG.2393.1"; exon_number "1";
cbs7435_chr2	StringTie	transcript	1214031	1214265	1000	-	.	gene_id "MSTRG.2404"; transcript_id "MSTRG.2404.1";
cbs7435_chr2	StringTie	exon	1214031	1214265	1000	-	.	gene_id "MSTRG.2404"; transcript_id "MSTRG.2404.1"; exon_number "1";
cbs7435_chr2	StringTie	transcript	1329933	1331143	1000	-	.	gene_id "MSTRG.2466"; transcript_id "MSTRG.2466.1";
cbs7435_chr2	StringTie	exon	1329933	1331143	1000	-	.	gene_id "MSTRG.2466"; transcript_id "MSTRG.2466.1"; exon_number "1";
cbs7435_chr2	StringTie	transcript	1487792	1488384	1000	+	.	gene_id "MSTRG.2558"; transcript_id "MSTRG.2558.1";
cbs7435_chr2	StringTie	exon	1487792	1488384	1000	+	.	gene_id "MSTRG.2558"; transcript_id "MSTRG.2558.1"; exon_number "1";
cbs7435_chr2	StringTie	transcript	1520032	1520253	1000	-	.	gene_id "MSTRG.2579"; transcript_id "MSTRG.2579.1";
cbs7435_chr2	StringTie	exon	1520032	1520253	1000	-	.	gene_id "MSTRG.2579"; transcript_id "MSTRG.2579.1"; exon_number "1";
cbs7435_chr2	StringTie	transcript	1584617	1585814	1000	-	.	gene_id "MSTRG.2619"; transcript_id "MSTRG.2619.1";
cbs7435_chr2	StringTie	exon	1584617	1585814	1000	-	.	gene_id "MSTRG.2619"; transcript_id "MSTRG.2619.1"; exon_number "1";
cbs7435_chr2	StringTie	transcript	1650986	1651207	1000	-	.	gene_id "MSTRG.2662"; transcript_id "MSTRG.2662.1";
cbs7435_chr2	StringTie	exon	1650986	1651207	1000	-	.	gene_id "MSTRG.2662"; transcript_id "MSTRG.2662.1"; exon_number "1";
cbs7435_chr2	StringTie	transcript	1735566	1736086	1000	-	.	gene_id "MSTRG.2714"; transcript_id "MSTRG.2714.1";
cbs7435_chr2	StringTie	exon	1735566	1736086	1000	-	.	gene_id "MSTRG.2714"; transcript_id "MSTRG.2714.1"; exon_number "1";
cbs7435_chr2	StringTie	transcript	1839931	1840846	1000	+	.	gene_id "MSTRG.2774"; transcript_id "MSTRG.2774.1";
cbs7435_chr2	StringTie	exon	1839931	1840846	1000	+	.	gene_id "MSTRG.2774"; transcript_id "MSTRG.2774.1"; exon_number "1";
cbs7435_chr2	StringTie	transcript	1914213	1914922	1000	-	.	gene_id "MSTRG.2823"; transcript_id "MSTRG.2823.1";
cbs7435_chr2	StringTie	exon	1914213	1914922	1000	-	.	gene_id "MSTRG.2823"; transcript_id "MSTRG.2823.1"; exon_number "1";
cbs7435_chr2	StringTie	transcript	1948119	1948442	1000	-	.	gene_id "MSTRG.2845"; transcript_id "MSTRG.2845.1";
cbs7435_chr2	StringTie	exon	1948119	1948442	1000	-	.	gene_id "MSTRG.2845"; transcript_id "MSTRG.2845.1"; exon_number "1";
cbs7435_chr2	StringTie	transcript	2036912	2040730	1000	+	.	gene_id "MSTRG.2897"; transcript_id "MSTRG.2897.1";
cbs7435_chr2	StringTie	exon	2036912	2040730	1000	+	.	gene_id "MSTRG.2897"; transcript_id "MSTRG.2897.1"; exon_number "1";
cbs7435_chr2	StringTie	transcript	2266362	2267375	1000	+	.	gene_id "MSTRG.3014"; transcript_id "MSTRG.3014.1";
cbs7435_chr2	StringTie	exon	2266362	2267375	1000	+	.	gene_id "MSTRG.3014"; transcript_id "MSTRG.3014.1"; exon_number "1";
cbs7435_chr2	StringTie	transcript	2367147	2369538	1000	+	.	gene_id "MSTRG.3071"; transcript_id "MSTRG.3071.1";
cbs7435_chr2	StringTie	exon	2367147	2369538	1000	+	.	gene_id "MSTRG.3071"; transcript_id "MSTRG.3071.1"; exon_number "1";
cbs7435_chr2	StringTie	transcript	2367174	2369538	1000	+	.	gene_id "MSTRG.3071"; transcript_id "MSTRG.3071.2";
cbs7435_chr2	StringTie	exon	2367174	2368413	1000	+	.	gene_id "MSTRG.3071"; transcript_id "MSTRG.3071.2"; exon_number "1";
cbs7435_chr2	StringTie	exon	2368537	2369538	1000	+	.	gene_id "MSTRG.3071"; transcript_id "MSTRG.3071.2"; exon_number "2";
cbs7435_chr2	StringTie	transcript	2381002	2381952	1000	+	.	gene_id "MSTRG.3080"; transcript_id "MSTRG.3080.1";
cbs7435_chr2	StringTie	exon	2381002	2381757	1000	+	.	gene_id "MSTRG.3080"; transcript_id "MSTRG.3080.1"; exon_number "1";
cbs7435_chr2	StringTie	exon	2381803	2381952	1000	+	.	gene_id "MSTRG.3080"; transcript_id "MSTRG.3080.1"; exon_number "2";
cbs7435_chr2	StringTie	transcript	2383197	2383482	1000	+	.	gene_id "MSTRG.3082"; transcript_id "MSTRG.3082.1";
cbs7435_chr2	StringTie	exon	2383197	2383482	1000	+	.	gene_id "MSTRG.3082"; transcript_id "MSTRG.3082.1"; exon_number "1";
cbs7435_chr3	StringTie	transcript	41182	42443	1000	-	.	gene_id "MSTRG.3113"; transcript_id "MSTRG.3113.1";
cbs7435_chr3	StringTie	exon	41182	42443	1000	-	.	gene_id "MSTRG.3113"; transcript_id "MSTRG.3113.1"; exon_number "1";
cbs7435_chr3	StringTie	transcript	103831	105102	1000	+	.	gene_id "MSTRG.3148"; transcript_id "MSTRG.3148.1";
cbs7435_chr3	StringTie	exon	103831	105102	1000	+	.	gene_id "MSTRG.3148"; transcript_id "MSTRG.3148.1"; exon_number "1";
cbs7435_chr3	StringTie	transcript	107500	108639	1000	-	.	gene_id "MSTRG.3152"; transcript_id "MSTRG.3152.1";
cbs7435_chr3	StringTie	exon	107500	108639	1000	-	.	gene_id "MSTRG.3152"; transcript_id "MSTRG.3152.1"; exon_number "1";
cbs7435_chr3	StringTie	transcript	146742	146995	1000	-	.	gene_id "MSTRG.3174"; transcript_id "MSTRG.3174.1";
cbs7435_chr3	StringTie	exon	146742	146995	1000	-	.	gene_id "MSTRG.3174"; transcript_id "MSTRG.3174.1"; exon_number "1";
cbs7435_chr3	StringTie	transcript	342568	342953	1000	-	.	gene_id "MSTRG.3281"; transcript_id "MSTRG.3281.1";
cbs7435_chr3	StringTie	exon	342568	342953	1000	-	.	gene_id "MSTRG.3281"; transcript_id "MSTRG.3281.1"; exon_number "1";
cbs7435_chr3	StringTie	transcript	347223	347769	1000	-	.	gene_id "MSTRG.3284"; transcript_id "MSTRG.3284.1";
cbs7435_chr3	StringTie	exon	347223	347769	1000	-	.	gene_id "MSTRG.3284"; transcript_id "MSTRG.3284.1"; exon_number "1";
cbs7435_chr3	StringTie	transcript	392936	393963	1000	+	.	gene_id "MSTRG.3319"; transcript_id "MSTRG.3319.1";
cbs7435_chr3	StringTie	exon	392936	393963	1000	+	.	gene_id "MSTRG.3319"; transcript_id "MSTRG.3319.1"; exon_number "1";
cbs7435_chr3	StringTie	transcript	423786	424538	1000	-	.	gene_id "MSTRG.3340"; transcript_id "MSTRG.3340.1";
cbs7435_chr3	StringTie	exon	423786	424538	1000	-	.	gene_id "MSTRG.3340"; transcript_id "MSTRG.3340.1"; exon_number "1";
cbs7435_chr3	StringTie	transcript	503297	503537	1000	-	.	gene_id "MSTRG.3382"; transcript_id "MSTRG.3382.1";
cbs7435_chr3	StringTie	exon	503297	503537	1000	-	.	gene_id "MSTRG.3382"; transcript_id "MSTRG.3382.1"; exon_number "1";
cbs7435_chr3	StringTie	transcript	544397	544607	1000	+	.	gene_id "MSTRG.3409"; transcript_id "MSTRG.3409.1";
cbs7435_chr3	StringTie	exon	544397	544607	1000	+	.	gene_id "MSTRG.3409"; transcript_id "MSTRG.3409.1"; exon_number "1";
cbs7435_chr3	StringTie	transcript	601333	603402	1000	+	.	gene_id "MSTRG.3443"; transcript_id "MSTRG.3443.1";
cbs7435_chr3	StringTie	exon	601333	603402	1000	+	.	gene_id "MSTRG.3443"; transcript_id "MSTRG.3443.1"; exon_number "1";
cbs7435_chr3	StringTie	transcript	609163	610417	1000	-	.	gene_id "MSTRG.3447"; transcript_id "MSTRG.3447.1";
cbs7435_chr3	StringTie	exon	609163	610417	1000	-	.	gene_id "MSTRG.3447"; transcript_id "MSTRG.3447.1"; exon_number "1";
cbs7435_chr3	StringTie	transcript	628569	629837	1000	+	.	gene_id "MSTRG.3459"; transcript_id "MSTRG.3459.1";
cbs7435_chr3	StringTie	exon	628569	629837	1000	+	.	gene_id "MSTRG.3459"; transcript_id "MSTRG.3459.1"; exon_number "1";
cbs7435_chr3	StringTie	transcript	690461	690681	1000	-	.	gene_id "MSTRG.3492"; transcript_id "MSTRG.3492.1";
cbs7435_chr3	StringTie	exon	690461	690681	1000	-	.	gene_id "MSTRG.3492"; transcript_id "MSTRG.3492.1"; exon_number "1";
cbs7435_chr3	StringTie	transcript	720426	721117	1000	+	.	gene_id "MSTRG.3505"; transcript_id "MSTRG.3505.1";
cbs7435_chr3	StringTie	exon	720426	721117	1000	+	.	gene_id "MSTRG.3505"; transcript_id "MSTRG.3505.1"; exon_number "1";
cbs7435_chr3	StringTie	transcript	752152	752516	1000	+	.	gene_id "MSTRG.3524"; transcript_id "MSTRG.3524.1";
cbs7435_chr3	StringTie	exon	752152	752516	1000	+	.	gene_id "MSTRG.3524"; transcript_id "MSTRG.3524.1"; exon_number "1";
cbs7435_chr3	StringTie	transcript	781460	782411	1000	+	.	gene_id "MSTRG.3538"; transcript_id "MSTRG.3538.1";
cbs7435_chr3	StringTie	exon	781460	782411	1000	+	.	gene_id "MSTRG.3538"; transcript_id "MSTRG.3538.1"; exon_number "1";
cbs7435_chr3	StringTie	transcript	787727	788130	1000	-	.	gene_id "MSTRG.3543"; transcript_id "MSTRG.3543.1";
cbs7435_chr3	StringTie	exon	787727	788130	1000	-	.	gene_id "MSTRG.3543"; transcript_id "MSTRG.3543.1"; exon_number "1";
cbs7435_chr3	StringTie	transcript	971836	972420	1000	+	.	gene_id "MSTRG.3648"; transcript_id "MSTRG.3648.1";
cbs7435_chr3	StringTie	exon	971836	972420	1000	+	.	gene_id "MSTRG.3648"; transcript_id "MSTRG.3648.1"; exon_number "1";
cbs7435_chr3	StringTie	transcript	1184148	1184653	1000	-	.	gene_id "MSTRG.3765"; transcript_id "MSTRG.3765.1";
cbs7435_chr3	StringTie	exon	1184148	1184653	1000	-	.	gene_id "MSTRG.3765"; transcript_id "MSTRG.3765.1"; exon_number "1";
cbs7435_chr3	StringTie	transcript	1295490	1298236	1000	+	.	gene_id "MSTRG.3832"; transcript_id "MSTRG.3832.1";
cbs7435_chr3	StringTie	exon	1295490	1298236	1000	+	.	gene_id "MSTRG.3832"; transcript_id "MSTRG.3832.1"; exon_number "1";
cbs7435_chr3	StringTie	transcript	1304804	1306805	1000	-	.	gene_id "MSTRG.3837"; transcript_id "MSTRG.3837.1";
cbs7435_chr3	StringTie	exon	1304804	1306805	1000	-	.	gene_id "MSTRG.3837"; transcript_id "MSTRG.3837.1"; exon_number "1";
cbs7435_chr3	StringTie	transcript	1360115	1361621	1000	+	.	gene_id "MSTRG.3870"; transcript_id "MSTRG.3870.1";
cbs7435_chr3	StringTie	exon	1360115	1361621	1000	+	.	gene_id "MSTRG.3870"; transcript_id "MSTRG.3870.1"; exon_number "1";
cbs7435_chr3	StringTie	transcript	1651437	1652039	1000	-	.	gene_id "MSTRG.4049"; transcript_id "MSTRG.4049.1";
cbs7435_chr3	StringTie	exon	1651437	1652039	1000	-	.	gene_id "MSTRG.4049"; transcript_id "MSTRG.4049.1"; exon_number "1";
cbs7435_chr3	StringTie	transcript	1729667	1731034	1000	+	.	gene_id "MSTRG.4090"; transcript_id "MSTRG.4090.1";
cbs7435_chr3	StringTie	exon	1729667	1731034	1000	+	.	gene_id "MSTRG.4090"; transcript_id "MSTRG.4090.1"; exon_number "1";
cbs7435_chr3	StringTie	transcript	1778795	1779628	1000	+	.	gene_id "MSTRG.4119"; transcript_id "MSTRG.4119.1";
cbs7435_chr3	StringTie	exon	1778795	1779628	1000	+	.	gene_id "MSTRG.4119"; transcript_id "MSTRG.4119.1"; exon_number "1";
cbs7435_chr3	StringTie	transcript	1960175	1960791	1000	+	.	gene_id "MSTRG.4225"; transcript_id "MSTRG.4225.1";
cbs7435_chr3	StringTie	exon	1960175	1960791	1000	+	.	gene_id "MSTRG.4225"; transcript_id "MSTRG.4225.1"; exon_number "1";
cbs7435_chr3	StringTie	transcript	1993513	1995240	1000	+	.	gene_id "MSTRG.4243"; transcript_id "MSTRG.4243.1";
cbs7435_chr3	StringTie	exon	1993513	1995240	1000	+	.	gene_id "MSTRG.4243"; transcript_id "MSTRG.4243.1"; exon_number "1";
cbs7435_chr3	StringTie	transcript	2049149	2050550	1000	+	.	gene_id "MSTRG.4280"; transcript_id "MSTRG.4280.1";
cbs7435_chr3	StringTie	exon	2049149	2050550	1000	+	.	gene_id "MSTRG.4280"; transcript_id "MSTRG.4280.1"; exon_number "1";
cbs7435_chr3	StringTie	transcript	2069189	2074229	1000	+	.	gene_id "MSTRG.4291"; transcript_id "MSTRG.4291.1";
cbs7435_chr3	StringTie	exon	2069189	2074229	1000	+	.	gene_id "MSTRG.4291"; transcript_id "MSTRG.4291.1"; exon_number "1";
cbs7435_chr3	StringTie	transcript	2121678	2122486	1000	-	.	gene_id "MSTRG.4319"; transcript_id "MSTRG.4319.1";
cbs7435_chr3	StringTie	exon	2121678	2122486	1000	-	.	gene_id "MSTRG.4319"; transcript_id "MSTRG.4319.1"; exon_number "1";
cbs7435_chr3	StringTie	transcript	2148693	2149352	1000	-	.	gene_id "MSTRG.4332"; transcript_id "MSTRG.4332.1";
cbs7435_chr3	StringTie	exon	2148693	2149352	1000	-	.	gene_id "MSTRG.4332"; transcript_id "MSTRG.4332.1"; exon_number "1";
cbs7435_chr3	StringTie	transcript	2171960	2172997	1000	+	.	gene_id "MSTRG.4346"; transcript_id "MSTRG.4346.1";
cbs7435_chr3	StringTie	exon	2171960	2172997	1000	+	.	gene_id "MSTRG.4346"; transcript_id "MSTRG.4346.1"; exon_number "1";
cbs7435_chr3	StringTie	transcript	2206004	2213707	1000	-	.	gene_id "MSTRG.4360"; transcript_id "MSTRG.4360.1";
cbs7435_chr3	StringTie	exon	2206004	2209777	1000	-	.	gene_id "MSTRG.4360"; transcript_id "MSTRG.4360.1"; exon_number "1";
cbs7435_chr3	StringTie	exon	2211946	2213707	1000	-	.	gene_id "MSTRG.4360"; transcript_id "MSTRG.4360.1"; exon_number "2";
cbs7435_chr3	StringTie	transcript	2206118	2213707	1000	-	.	gene_id "MSTRG.4360"; transcript_id "MSTRG.4360.2";
cbs7435_chr3	StringTie	exon	2206118	2209551	1000	-	.	gene_id "MSTRG.4360"; transcript_id "MSTRG.4360.2"; exon_number "1";
cbs7435_chr3	StringTie	exon	2212015	2213707	1000	-	.	gene_id "MSTRG.4360"; transcript_id "MSTRG.4360.2"; exon_number "2";
cbs7435_chr3	StringTie	transcript	2214916	2220780	1000	-	.	gene_id "MSTRG.4363"; transcript_id "MSTRG.4363.1";
cbs7435_chr3	StringTie	exon	2214916	2218173	1000	-	.	gene_id "MSTRG.4363"; transcript_id "MSTRG.4363.1"; exon_number "1";
cbs7435_chr3	StringTie	exon	2218417	2218930	1000	-	.	gene_id "MSTRG.4363"; transcript_id "MSTRG.4363.1"; exon_number "2";
cbs7435_chr3	StringTie	exon	2219036	2220780	1000	-	.	gene_id "MSTRG.4363"; transcript_id "MSTRG.4363.1"; exon_number "3";
cbs7435_chr3	StringTie	transcript	2217560	2220780	1000	-	.	gene_id "MSTRG.4363"; transcript_id "MSTRG.4363.2";
cbs7435_chr3	StringTie	exon	2217560	2218173	1000	-	.	gene_id "MSTRG.4363"; transcript_id "MSTRG.4363.2"; exon_number "1";
cbs7435_chr3	StringTie	exon	2218417	2220780	1000	-	.	gene_id "MSTRG.4363"; transcript_id "MSTRG.4363.2"; exon_number "2";
cbs7435_chr3	StringTie	transcript	2217560	2220780	1000	-	.	gene_id "MSTRG.4363"; transcript_id "MSTRG.4363.3";
cbs7435_chr3	StringTie	exon	2217560	2218173	1000	-	.	gene_id "MSTRG.4363"; transcript_id "MSTRG.4363.3"; exon_number "1";
cbs7435_chr3	StringTie	exon	2218417	2218825	1000	-	.	gene_id "MSTRG.4363"; transcript_id "MSTRG.4363.3"; exon_number "2";
cbs7435_chr3	StringTie	exon	2218931	2220780	1000	-	.	gene_id "MSTRG.4363"; transcript_id "MSTRG.4363.3"; exon_number "3";
cbs7435_chr3	StringTie	transcript	2217560	2220780	1000	-	.	gene_id "MSTRG.4363"; transcript_id "MSTRG.4363.4";
cbs7435_chr3	StringTie	exon	2217560	2218173	1000	-	.	gene_id "MSTRG.4363"; transcript_id "MSTRG.4363.4"; exon_number "1";
cbs7435_chr3	StringTie	exon	2218417	2218825	1000	-	.	gene_id "MSTRG.4363"; transcript_id "MSTRG.4363.4"; exon_number "2";
cbs7435_chr3	StringTie	exon	2219036	2220780	1000	-	.	gene_id "MSTRG.4363"; transcript_id "MSTRG.4363.4"; exon_number "3";
cbs7435_chr3	StringTie	transcript	2217564	2220780	1000	-	.	gene_id "MSTRG.4363"; transcript_id "MSTRG.4363.6";
cbs7435_chr3	StringTie	exon	2217564	2218173	1000	-	.	gene_id "MSTRG.4363"; transcript_id "MSTRG.4363.6"; exon_number "1";
cbs7435_chr3	StringTie	exon	2218417	2218857	1000	-	.	gene_id "MSTRG.4363"; transcript_id "MSTRG.4363.6"; exon_number "2";
cbs7435_chr3	StringTie	exon	2218963	2220780	1000	-	.	gene_id "MSTRG.4363"; transcript_id "MSTRG.4363.6"; exon_number "3";
cbs7435_chr3	StringTie	transcript	2217565	2220780	1000	-	.	gene_id "MSTRG.4363"; transcript_id "MSTRG.4363.7";
cbs7435_chr3	StringTie	exon	2217565	2218173	1000	-	.	gene_id "MSTRG.4363"; transcript_id "MSTRG.4363.7"; exon_number "1";
cbs7435_chr3	StringTie	exon	2218417	2218501	1000	-	.	gene_id "MSTRG.4363"; transcript_id "MSTRG.4363.7"; exon_number "2";
cbs7435_chr3	StringTie	exon	2218721	2220780	1000	-	.	gene_id "MSTRG.4363"; transcript_id "MSTRG.4363.7"; exon_number "3";
cbs7435_chr3	StringTie	transcript	2217566	2220780	1000	-	.	gene_id "MSTRG.4363"; transcript_id "MSTRG.4363.8";
cbs7435_chr3	StringTie	exon	2217566	2218173	1000	-	.	gene_id "MSTRG.4363"; transcript_id "MSTRG.4363.8"; exon_number "1";
cbs7435_chr3	StringTie	exon	2218417	2218501	1000	-	.	gene_id "MSTRG.4363"; transcript_id "MSTRG.4363.8"; exon_number "2";
cbs7435_chr3	StringTie	exon	2218721	2218825	1000	-	.	gene_id "MSTRG.4363"; transcript_id "MSTRG.4363.8"; exon_number "3";
cbs7435_chr3	StringTie	exon	2218931	2220780	1000	-	.	gene_id "MSTRG.4363"; transcript_id "MSTRG.4363.8"; exon_number "4";
cbs7435_chr3	StringTie	transcript	2217567	2220780	1000	-	.	gene_id "MSTRG.4363"; transcript_id "MSTRG.4363.9";
cbs7435_chr3	StringTie	exon	2217567	2218314	1000	-	.	gene_id "MSTRG.4363"; transcript_id "MSTRG.4363.9"; exon_number "1";
cbs7435_chr3	StringTie	exon	2218444	2218501	1000	-	.	gene_id "MSTRG.4363"; transcript_id "MSTRG.4363.9"; exon_number "2";
cbs7435_chr3	StringTie	exon	2218721	2218825	1000	-	.	gene_id "MSTRG.4363"; transcript_id "MSTRG.4363.9"; exon_number "3";
cbs7435_chr3	StringTie	exon	2218931	2220780	1000	-	.	gene_id "MSTRG.4363"; transcript_id "MSTRG.4363.9"; exon_number "4";
cbs7435_chr3	StringTie	transcript	2217568	2220780	1000	-	.	gene_id "MSTRG.4363"; transcript_id "MSTRG.4363.10";
cbs7435_chr3	StringTie	exon	2217568	2218314	1000	-	.	gene_id "MSTRG.4363"; transcript_id "MSTRG.4363.10"; exon_number "1";
cbs7435_chr3	StringTie	exon	2218444	2218930	1000	-	.	gene_id "MSTRG.4363"; transcript_id "MSTRG.4363.10"; exon_number "2";
cbs7435_chr3	StringTie	exon	2219036	2220780	1000	-	.	gene_id "MSTRG.4363"; transcript_id "MSTRG.4363.10"; exon_number "3";
cbs7435_chr3	StringTie	transcript	2228185	2231904	1000	-	.	gene_id "MSTRG.4371"; transcript_id "MSTRG.4371.1";
cbs7435_chr3	StringTie	exon	2228185	2230117	1000	-	.	gene_id "MSTRG.4371"; transcript_id "MSTRG.4371.1"; exon_number "1";
cbs7435_chr3	StringTie	exon	2230174	2231904	1000	-	.	gene_id "MSTRG.4371"; transcript_id "MSTRG.4371.1"; exon_number "2";
cbs7435_chr3	StringTie	transcript	2240789	2241085	1000	-	.	gene_id "MSTRG.4375"; transcript_id "MSTRG.4375.1";
cbs7435_chr3	StringTie	exon	2240789	2241085	1000	-	.	gene_id "MSTRG.4375"; transcript_id "MSTRG.4375.1"; exon_number "1";
cbs7435_chr3	StringTie	transcript	2241336	2247196	1000	-	.	gene_id "MSTRG.4376"; transcript_id "MSTRG.4376.2";
cbs7435_chr3	StringTie	exon	2241336	2242256	1000	-	.	gene_id "MSTRG.4376"; transcript_id "MSTRG.4376.2"; exon_number "1";
cbs7435_chr3	StringTie	exon	2242437	2242526	1000	-	.	gene_id "MSTRG.4376"; transcript_id "MSTRG.4376.2"; exon_number "2";
cbs7435_chr3	StringTie	exon	2245676	2247196	1000	-	.	gene_id "MSTRG.4376"; transcript_id "MSTRG.4376.2"; exon_number "3";
cbs7435_chr3	StringTie	transcript	2241336	2247196	1000	-	.	gene_id "MSTRG.4376"; transcript_id "MSTRG.4376.3";
cbs7435_chr3	StringTie	exon	2241336	2242256	1000	-	.	gene_id "MSTRG.4376"; transcript_id "MSTRG.4376.3"; exon_number "1";
cbs7435_chr3	StringTie	exon	2242437	2242616	1000	-	.	gene_id "MSTRG.4376"; transcript_id "MSTRG.4376.3"; exon_number "2";
cbs7435_chr3	StringTie	exon	2245676	2247196	1000	-	.	gene_id "MSTRG.4376"; transcript_id "MSTRG.4376.3"; exon_number "3";
cbs7435_chr3	StringTie	transcript	2241336	2247196	1000	-	.	gene_id "MSTRG.4376"; transcript_id "MSTRG.4376.6";
cbs7435_chr3	StringTie	exon	2241336	2242616	1000	-	.	gene_id "MSTRG.4376"; transcript_id "MSTRG.4376.6"; exon_number "1";
cbs7435_chr3	StringTie	exon	2245766	2247196	1000	-	.	gene_id "MSTRG.4376"; transcript_id "MSTRG.4376.6"; exon_number "2";
cbs7435_chr3	StringTie	transcript	2241336	2247196	1000	-	.	gene_id "MSTRG.4376"; transcript_id "MSTRG.4376.7";
cbs7435_chr3	StringTie	exon	2241336	2242436	1000	-	.	gene_id "MSTRG.4376"; transcript_id "MSTRG.4376.7"; exon_number "1";
cbs7435_chr3	StringTie	exon	2242527	2242616	1000	-	.	gene_id "MSTRG.4376"; transcript_id "MSTRG.4376.7"; exon_number "2";
cbs7435_chr3	StringTie	exon	2245676	2247196	1000	-	.	gene_id "MSTRG.4376"; transcript_id "MSTRG.4376.7"; exon_number "3";
cbs7435_chr3	StringTie	transcript	2241349	2247196	1000	-	.	gene_id "MSTRG.4376"; transcript_id "MSTRG.4376.9";
cbs7435_chr3	StringTie	exon	2241349	2242526	1000	-	.	gene_id "MSTRG.4376"; transcript_id "MSTRG.4376.9"; exon_number "1";
cbs7435_chr3	StringTie	exon	2245856	2247196	1000	-	.	gene_id "MSTRG.4376"; transcript_id "MSTRG.4376.9"; exon_number "2";
cbs7435_chr3	StringTie	transcript	2241349	2247196	1000	-	.	gene_id "MSTRG.4376"; transcript_id "MSTRG.4376.11";
cbs7435_chr3	StringTie	exon	2241349	2242436	1000	-	.	gene_id "MSTRG.4376"; transcript_id "MSTRG.4376.11"; exon_number "1";
cbs7435_chr3	StringTie	exon	2242527	2242616	1000	-	.	gene_id "MSTRG.4376"; transcript_id "MSTRG.4376.11"; exon_number "2";
cbs7435_chr3	StringTie	exon	2245856	2247196	1000	-	.	gene_id "MSTRG.4376"; transcript_id "MSTRG.4376.11"; exon_number "3";
cbs7435_chr3	StringTie	transcript	2241349	2247196	1000	-	.	gene_id "MSTRG.4376"; transcript_id "MSTRG.4376.20";
cbs7435_chr3	StringTie	exon	2241349	2242060	1000	-	.	gene_id "MSTRG.4376"; transcript_id "MSTRG.4376.20"; exon_number "1";
cbs7435_chr3	StringTie	exon	2242151	2242436	1000	-	.	gene_id "MSTRG.4376"; transcript_id "MSTRG.4376.20"; exon_number "2";
cbs7435_chr3	StringTie	exon	2245676	2247196	1000	-	.	gene_id "MSTRG.4376"; transcript_id "MSTRG.4376.20"; exon_number "3";
cbs7435_chr3	StringTie	transcript	2241349	2247196	1000	-	.	gene_id "MSTRG.4376"; transcript_id "MSTRG.4376.21";
cbs7435_chr3	StringTie	exon	2241349	2242060	1000	-	.	gene_id "MSTRG.4376"; transcript_id "MSTRG.4376.21"; exon_number "1";
cbs7435_chr3	StringTie	exon	2242151	2242436	1000	-	.	gene_id "MSTRG.4376"; transcript_id "MSTRG.4376.21"; exon_number "2";
cbs7435_chr3	StringTie	exon	2242527	2242616	1000	-	.	gene_id "MSTRG.4376"; transcript_id "MSTRG.4376.21"; exon_number "3";
cbs7435_chr3	StringTie	exon	2245676	2247196	1000	-	.	gene_id "MSTRG.4376"; transcript_id "MSTRG.4376.21"; exon_number "4";
cbs7435_chr3	StringTie	transcript	2241349	2247196	1000	-	.	gene_id "MSTRG.4376"; transcript_id "MSTRG.4376.22";
cbs7435_chr3	StringTie	exon	2241349	2242060	1000	-	.	gene_id "MSTRG.4376"; transcript_id "MSTRG.4376.22"; exon_number "1";
cbs7435_chr3	StringTie	exon	2242151	2242256	1000	-	.	gene_id "MSTRG.4376"; transcript_id "MSTRG.4376.22"; exon_number "2";
cbs7435_chr3	StringTie	exon	2245676	2247196	1000	-	.	gene_id "MSTRG.4376"; transcript_id "MSTRG.4376.22"; exon_number "3";
cbs7435_chr3	StringTie	transcript	2241363	2247196	1000	-	.	gene_id "MSTRG.4376"; transcript_id "MSTRG.4376.31";
cbs7435_chr3	StringTie	exon	2241363	2242166	1000	-	.	gene_id "MSTRG.4376"; transcript_id "MSTRG.4376.31"; exon_number "1";
cbs7435_chr3	StringTie	exon	2242257	2242436	1000	-	.	gene_id "MSTRG.4376"; transcript_id "MSTRG.4376.31"; exon_number "2";
cbs7435_chr3	StringTie	exon	2245766	2247196	1000	-	.	gene_id "MSTRG.4376"; transcript_id "MSTRG.4376.31"; exon_number "3";
cbs7435_chr3	StringTie	transcript	2241367	2247196	1000	-	.	gene_id "MSTRG.4376"; transcript_id "MSTRG.4376.32";
cbs7435_chr3	StringTie	exon	2241367	2242346	1000	-	.	gene_id "MSTRG.4376"; transcript_id "MSTRG.4376.32"; exon_number "1";
cbs7435_chr3	StringTie	exon	2245676	2247196	1000	-	.	gene_id "MSTRG.4376"; transcript_id "MSTRG.4376.32"; exon_number "2";
cbs7435_chr4	StringTie	transcript	127	1657	1000	+	.	gene_id "MSTRG.4378"; transcript_id "MSTRG.4378.1";
cbs7435_chr4	StringTie	exon	127	1657	1000	+	.	gene_id "MSTRG.4378"; transcript_id "MSTRG.4378.1"; exon_number "1";
cbs7435_chr4	StringTie	transcript	9851	10910	1000	-	.	gene_id "MSTRG.4385"; transcript_id "MSTRG.4385.1";
cbs7435_chr4	StringTie	exon	9851	10910	1000	-	.	gene_id "MSTRG.4385"; transcript_id "MSTRG.4385.1"; exon_number "1";
cbs7435_chr4	StringTie	transcript	76639	79661	1000	+	.	gene_id "MSTRG.4426"; transcript_id "MSTRG.4426.1";
cbs7435_chr4	StringTie	exon	76639	79661	1000	+	.	gene_id "MSTRG.4426"; transcript_id "MSTRG.4426.1"; exon_number "1";
cbs7435_chr4	StringTie	transcript	84305	87830	1000	-	.	gene_id "MSTRG.4427"; transcript_id "MSTRG.4427.1";
cbs7435_chr4	StringTie	exon	84305	87830	1000	-	.	gene_id "MSTRG.4427"; transcript_id "MSTRG.4427.1"; exon_number "1";
cbs7435_chr4	StringTie	transcript	105038	106082	1000	-	.	gene_id "MSTRG.4442"; transcript_id "MSTRG.4442.1";
cbs7435_chr4	StringTie	exon	105038	106082	1000	-	.	gene_id "MSTRG.4442"; transcript_id "MSTRG.4442.1"; exon_number "1";
cbs7435_chr4	StringTie	transcript	233769	234640	1000	+	.	gene_id "MSTRG.4520"; transcript_id "MSTRG.4520.1";
cbs7435_chr4	StringTie	exon	233769	234640	1000	+	.	gene_id "MSTRG.4520"; transcript_id "MSTRG.4520.1"; exon_number "1";
cbs7435_chr4	StringTie	transcript	290396	291845	1000	+	.	gene_id "MSTRG.4558"; transcript_id "MSTRG.4558.1";
cbs7435_chr4	StringTie	exon	290396	291845	1000	+	.	gene_id "MSTRG.4558"; transcript_id "MSTRG.4558.1"; exon_number "1";
cbs7435_chr4	StringTie	transcript	576650	576952	1000	+	.	gene_id "MSTRG.4744"; transcript_id "MSTRG.4744.1";
cbs7435_chr4	StringTie	exon	576650	576952	1000	+	.	gene_id "MSTRG.4744"; transcript_id "MSTRG.4744.1"; exon_number "1";
cbs7435_chr4	StringTie	transcript	607564	608457	1000	+	.	gene_id "MSTRG.4763"; transcript_id "MSTRG.4763.1";
cbs7435_chr4	StringTie	exon	607564	608457	1000	+	.	gene_id "MSTRG.4763"; transcript_id "MSTRG.4763.1"; exon_number "1";
cbs7435_chr4	StringTie	transcript	906076	906737	1000	+	.	gene_id "MSTRG.4934"; transcript_id "MSTRG.4934.1";
cbs7435_chr4	StringTie	exon	906076	906737	1000	+	.	gene_id "MSTRG.4934"; transcript_id "MSTRG.4934.1"; exon_number "1";
cbs7435_chr4	StringTie	transcript	987686	988724	1000	-	.	gene_id "MSTRG.4992"; transcript_id "MSTRG.4992.1";
cbs7435_chr4	StringTie	exon	987686	988724	1000	-	.	gene_id "MSTRG.4992"; transcript_id "MSTRG.4992.1"; exon_number "1";
cbs7435_chr4	StringTie	transcript	1006860	1007330	1000	+	.	gene_id "MSTRG.5006"; transcript_id "MSTRG.5006.1";
cbs7435_chr4	StringTie	exon	1006860	1007330	1000	+	.	gene_id "MSTRG.5006"; transcript_id "MSTRG.5006.1"; exon_number "1";
cbs7435_chr4	StringTie	transcript	1015987	1016386	1000	+	.	gene_id "MSTRG.5013"; transcript_id "MSTRG.5013.1";
cbs7435_chr4	StringTie	exon	1015987	1016386	1000	+	.	gene_id "MSTRG.5013"; transcript_id "MSTRG.5013.1"; exon_number "1";
cbs7435_chr4	StringTie	transcript	1052230	1054726	1000	-	.	gene_id "MSTRG.5034"; transcript_id "MSTRG.5034.1";
cbs7435_chr4	StringTie	exon	1052230	1053349	1000	-	.	gene_id "MSTRG.5034"; transcript_id "MSTRG.5034.1"; exon_number "1";
cbs7435_chr4	StringTie	exon	1053455	1054726	1000	-	.	gene_id "MSTRG.5034"; transcript_id "MSTRG.5034.1"; exon_number "2";
cbs7435_chr4	StringTie	transcript	1052377	1054726	1000	-	.	gene_id "MSTRG.5034"; transcript_id "MSTRG.5034.2";
cbs7435_chr4	StringTie	exon	1052377	1053248	1000	-	.	gene_id "MSTRG.5034"; transcript_id "MSTRG.5034.2"; exon_number "1";
cbs7435_chr4	StringTie	exon	1053354	1054726	1000	-	.	gene_id "MSTRG.5034"; transcript_id "MSTRG.5034.2"; exon_number "2";
cbs7435_chr4	StringTie	transcript	1113061	1114089	1000	+	.	gene_id "MSTRG.5076"; transcript_id "MSTRG.5076.1";
cbs7435_chr4	StringTie	exon	1113061	1114089	1000	+	.	gene_id "MSTRG.5076"; transcript_id "MSTRG.5076.1"; exon_number "1";
cbs7435_chr4	StringTie	transcript	1124233	1125721	1000	+	.	gene_id "MSTRG.5080"; transcript_id "MSTRG.5080.1";
cbs7435_chr4	StringTie	exon	1124233	1125721	1000	+	.	gene_id "MSTRG.5080"; transcript_id "MSTRG.5080.1"; exon_number "1";
cbs7435_chr4	StringTie	transcript	1252517	1253268	1000	+	.	gene_id "MSTRG.5153"; transcript_id "MSTRG.5153.1";
cbs7435_chr4	StringTie	exon	1252517	1253268	1000	+	.	gene_id "MSTRG.5153"; transcript_id "MSTRG.5153.1"; exon_number "1";
cbs7435_chr4	StringTie	transcript	1291707	1292148	1000	+	.	gene_id "MSTRG.5175"; transcript_id "MSTRG.5175.1";
cbs7435_chr4	StringTie	exon	1291707	1292148	1000	+	.	gene_id "MSTRG.5175"; transcript_id "MSTRG.5175.1"; exon_number "1";
cbs7435_chr4	StringTie	transcript	1298062	1299659	1000	-	.	gene_id "MSTRG.5180"; transcript_id "MSTRG.5180.1";
cbs7435_chr4	StringTie	exon	1298062	1299659	1000	-	.	gene_id "MSTRG.5180"; transcript_id "MSTRG.5180.1"; exon_number "1";
cbs7435_chr4	StringTie	transcript	1332376	1333406	1000	+	.	gene_id "MSTRG.5198"; transcript_id "MSTRG.5198.1";
cbs7435_chr4	StringTie	exon	1332376	1333406	1000	+	.	gene_id "MSTRG.5198"; transcript_id "MSTRG.5198.1"; exon_number "1";
cbs7435_chr4	StringTie	transcript	1486797	1488088	1000	+	.	gene_id "MSTRG.5282"; transcript_id "MSTRG.5282.1";
cbs7435_chr4	StringTie	exon	1486797	1488088	1000	+	.	gene_id "MSTRG.5282"; transcript_id "MSTRG.5282.1"; exon_number "1";
cbs7435_chr4	StringTie	transcript	1746190	1750214	1000	+	.	gene_id "MSTRG.5417"; transcript_id "MSTRG.5417.1";
cbs7435_chr4	StringTie	exon	1746190	1750214	1000	+	.	gene_id "MSTRG.5417"; transcript_id "MSTRG.5417.1"; exon_number "1";
cbs7435_chr4	StringTie	transcript	1752117	1756413	1000	-	.	gene_id "MSTRG.5420"; transcript_id "MSTRG.5420.1";
cbs7435_chr4	StringTie	exon	1752117	1752179	1000	-	.	gene_id "MSTRG.5420"; transcript_id "MSTRG.5420.1"; exon_number "1";
cbs7435_chr4	StringTie	exon	1754660	1756413	1000	-	.	gene_id "MSTRG.5420"; transcript_id "MSTRG.5420.1"; exon_number "2";
cbs7435_chr4	StringTie	transcript	1752542	1752774	1000	-	.	gene_id "MSTRG.5421"; transcript_id "MSTRG.5421.1";
cbs7435_chr4	StringTie	exon	1752542	1752774	1000	-	.	gene_id "MSTRG.5421"; transcript_id "MSTRG.5421.1"; exon_number "1";
cbs7435_chr4	StringTie	transcript	1770626	1770877	1000	-	.	gene_id "MSTRG.5431"; transcript_id "MSTRG.5431.1";
cbs7435_chr4	StringTie	exon	1770626	1770877	1000	-	.	gene_id "MSTRG.5431"; transcript_id "MSTRG.5431.1"; exon_number "1";
cbs7435_chr4	StringTie	transcript	1772768	1773523	1000	-	.	gene_id "MSTRG.5433"; transcript_id "MSTRG.5433.1";
cbs7435_chr4	StringTie	exon	1772768	1773523	1000	-	.	gene_id "MSTRG.5433"; transcript_id "MSTRG.5433.1"; exon_number "1";
cbs7435_chr4	StringTie	transcript	1789508	1791366	1000	-	.	gene_id "MSTRG.5439"; transcript_id "MSTRG.5439.1";
cbs7435_chr4	StringTie	exon	1789508	1791251	1000	-	.	gene_id "MSTRG.5439"; transcript_id "MSTRG.5439.1"; exon_number "1";
cbs7435_chr4	StringTie	exon	1791342	1791366	1000	-	.	gene_id "MSTRG.5439"; transcript_id "MSTRG.5439.1"; exon_number "2";
cbs7435_chr4	StringTie	transcript	1801876	1804409	1000	-	.	gene_id "MSTRG.5448"; transcript_id "MSTRG.5448.1";
cbs7435_chr4	StringTie	exon	1801876	1804409	1000	-	.	gene_id "MSTRG.5448"; transcript_id "MSTRG.5448.1"; exon_number "1";
cbs7435_chr4	StringTie	transcript	1804670	1804939	1000	-	.	gene_id "MSTRG.5449"; transcript_id "MSTRG.5449.1";
cbs7435_chr4	StringTie	exon	1804670	1804939	1000	-	.	gene_id "MSTRG.5449"; transcript_id "MSTRG.5449.1"; exon_number "1";
