# Supplementary material for: Identification and functional analysis of growth rate associated long non-coding RNAs in Komagataella phaffii
Source: Comput Struct Biotechnol J. 2025 Apr 22;27:1693–705. doi: 10.1016/j.csbj.2025.04.028 (PMC12063151; doi:10.1016/j.csbj.2025.04.028)
Supplement: Supplementary file 3 — Supplementary material [file mmc3.xlsx]

## Sheet: lncRNA_All_comparisons
Name	base Mean	R3_vs_0.025			R6_vs_0.025			R10_vs_0.025			lncRNA type	Match distance	Closest gene	Closest gene name	No of interacting genes
		log2FC	lfcSE	svalue	log2FC	lfcSE	svalue	log2FC	lfcSE	svalue
MSTRG.830	206.155	-0.354908	0.125674	0.000280457	-1.07058	0.135009	4.7794e-17	-1.40921	0.139613	4.83444e-26	upstream sense	1	PP7435_Chr1-1607		27
MSTRG.2225	33.4806	-0.561694	0.301408	0.00573872	-1.39571	0.327725	8.01728e-07	-1.19266	0.318698	7.46849e-06	divergent	229	PP7435_Chr2-0485	YHP1
MSTRG.1124	15.5231	-0.476669	0.422379	0.0361432	-0.907697	0.471834	0.00473311	-1.05563	0.467632	0.00157726	divergent	203	PP7435_Chr1-1039		2
MSTRG.1680	14.522	-0.701543	0.451725	0.0134048	-0.860874	0.442616	0.00440791	-1.0479	0.44464	0.00122835	antisense	0	PP7435_Chr1-1564	LIH1-2	5
MSTRG.2897	10.4361	-0.765469	0.591008	0.0239802	-0.926376	0.563457	0.00976751	-0.772359	0.508912	0.0113545	antisense	0	PP7435_Chr2-2573		8
MSTRG.367	5.00392	-0.0967714	0.33187	0.157188	-0.192428	0.417222	0.104431	-0.770157	0.833406	0.0390586	divergent	94	PP7435_Chr1-0335	SSZ1
MSTRG.4280	3.75473	-0.992002	1.6228	0.0957898	-0.514969	0.696008	0.066919	-0.669323	0.758458	0.0419575	antisense	0	PP7435_Chr3-1255		2
MSTRG.3382	53.5586	-0.107816	0.250256	0.127988	-1.56842	0.374076	1.15207e-06	-0.664721	0.338784	0.00364256	divergent	210	PP7435_Chr3-0280	SET5
MSTRG.1560	7.84649	-0.164792	0.330937	0.115248	-0.398729	0.466649	0.0554077	-0.64921	0.558433	0.0244871	divergent	118	PP7435_Chr1-1455	VPS1	2
MSTRG.5175	3.838	0.0313104	0.322551	0.199999	-0.126493	0.405266	0.129128	-0.630826	0.825951	0.0514181	divergent	56	PP7435_Chr4-0762	CSM3
MSTRG.783	81.744	-0.085879	0.172632	0.115303	-0.28455	0.188469	0.0138409	-0.528122	0.200047	0.000521925	antisense	0	PP7435_Chr1-2401		22
MSTRG.13	42.7739	-0.893643	0.266622	4.07587e-05	-0.890621	0.262081	4.19813e-05	-0.489862	0.239693	0.0029016	antisense	0	PP7435_Chr1-0008		5
MSTRG.1686	21.9529	-0.0461397	0.246767	0.178937	-0.130708	0.277406	0.102854	-0.433439	0.332147	0.0182958	antisense	0	PP7435_Chr1-1568		6
MSTRG.3319	4.25437	-0.103054	0.33604	0.15434	-0.119901	0.392587	0.130022	-0.405018	0.572602	0.0563212	antisense	0	PP7435_Chr3-0221	DET1	11
MSTRG.4376	52.0774	0.180336	0.203489	0.0593875	0.179687	0.209677	0.0552689	-0.389395	0.235601	0.00818413	antisense	0	PP7435_Chr3-1236	ALS3	6
MSTRG.346	5.42053	0.00183521	0.31201	0.224936	0.0428055	0.366553	0.167253	-0.370877	0.533074	0.0573991	antisense	0	PP7435_Chr1-0315	SLU7	26
MSTRG.240	1.91945	-0.0685891	0.34262	0.175201	-0.175422	0.44996	0.116554	-0.316167	0.594204	0.0738971	divergent	83	PP7435_Chr1-0220	MBA1	40
MSTRG.668	5.67341	0.0968999	0.328066	0.156328	0.0872405	0.377882	0.145104	-0.220362	0.474395	0.0823153	divergent	47	PP7435_Chr1-0627
MSTRG.4934	27.3077	0.0127661	0.239881	0.213449	-0.185613	0.278428	0.0759418	-0.219177	0.294117	0.0527297	downstream sense	26	PP7435_Chr4-0530	PpBMT2	3
MSTRG.2018	8.5163	-0.0434052	0.298205	0.187833	-0.0633507	0.343931	0.154066	-0.215602	0.41103	0.0747313	divergent	53	PP7435_Chr2-0292	OGG1	2
MSTRG.5034	33.2317	-0.0713364	0.224657	0.152625	-0.0625686	0.239597	0.138685	-0.202405	0.260643	0.0502584	antisense	0	PP7435_Chr4-0629		12
MSTRG.5421	10.8518	-0.248395	0.391287	0.0925072	-0.111128	0.36093	0.129687	-0.190044	0.41656	0.0838202	antisense	0	PP7435_Chr4-1001
MSTRG.4332	13.1972	-0.147383	0.300729	0.11714	-0.173898	0.332916	0.0952036	-0.167982	0.354784	0.081027	divergent	221	PP7435_Chr3-1201	PEX2	3
MSTRG.5198	4.09099	0.0363588	0.322024	0.196259	-0.027602	0.382272	0.176143	-0.149713	0.465298	0.0991701	antisense	0	PP7435_Chr4-0782	CUS2	84
MSTRG.1740	10.186	-0.251733	0.366311	0.0852864	-0.0387267	0.327482	0.167086	-0.128628	0.372143	0.0962932	divergent	230	PP7435_Chr2-0019	PYC2
MSTRG.46	2.4214	0.0191508	0.331857	0.211444	-0.0295175	0.401234	0.175418	-0.127977	0.49193	0.107792	divergent	449	PP7435_Chr1-0037	PRM10-2	1
MSTRG.4319	1.66804	-0.114993	0.365448	0.153213	-0.000251576	0.405978	0.193618	-0.12238	0.502495	0.11046	divergent	109	PP7435_Chr3-1189	ERG25	1
MSTRG.3492	0.832438	-0.0406085	0.35234	0.195635	-0.0621439	0.436539	0.163535	-0.119446	0.545043	0.114681	upstream sense	4	PP7435_Chr3-0382
MSTRG.2393	2.3367	0.0799387	0.343372	0.168544	0.0595158	0.405634	0.162541	-0.0975817	0.491025	0.117851	divergent	123	PP7435_Chr2-0644	VFA1	2
MSTRG.3340	4.59477	-0.0333302	0.319102	0.197925	-0.105352	0.389154	0.136616	-0.0926383	0.43899	0.116055	divergent	94	PP7435_Chr3-0239	ATG18	2
MSTRG.1829	2.00529	0.000914006	0.333826	0.226991	-0.0631174	0.41068	0.161104	-0.0827048	0.486308	0.121772	divergent	159	PP7435_Chr2-0103	ULP1	17
MSTRG.3832	7.76801	0.0345669	0.300219	0.195687	-0.0472945	0.349681	0.164531	-0.0775899	0.395795	0.118271	antisense	0	PP7435_Chr3-0712	PRP2	32
MSTRG.1492	21.7157	-0.00729033	0.248336	0.218338	-0.0305382	0.273779	0.168256	-0.0617064	0.295236	0.116294	antisense	0	PP7435_Chr1-1389	FLO5-1	50
MSTRG.332	0.668981	-0.0487448	0.351282	0.189835	-0.074585	0.434503	0.157289	-0.0614062	0.516077	0.127956	divergent	240	PP7435_Chr1-0301	NTE1	18
MSTRG.482	8.59945	0.164363	0.333002	0.116307	0.148114	0.364162	0.113703	-0.0512926	0.397903	0.127026	divergent	74	PP7435_Chr1-0453	ANR2	21
MSTRG.1867	1.41903	-0.0448125	0.343623	0.191621	-0.000420376	0.410558	0.193509	-0.0414391	0.492188	0.135088	upstream sense	11	PP7435_Chr2-0150	TRK2	15
MSTRG.1325	0.249798	-0.0180332	0.351063	0.213898	-0.0275917	0.434145	0.178369	-0.040652	0.529344	0.137069	antisense	0	PP7435_Chr1-1230	SPO71	31
MSTRG.841	0.249798	-0.0180332	0.351063	0.213948	-0.0275917	0.434145	0.178425	-0.040652	0.529344	0.137131	downstream antisense	318	PP7435_Chr1-0775	MSS4
MSTRG.1412	1.58654	-0.0676892	0.347379	0.17686	-0.030274	0.409531	0.175362	-0.0383261	0.485903	0.136513	antisense	0	PP7435_Chr1-1311	STE23	27
MSTRG.1690	1.3361	-0.0411974	0.343946	0.195115	-0.0292856	0.414839	0.17631	-0.0380963	0.494967	0.137007	divergent	260	PP7435_Chr1-1570	HXT400
MSTRG.2714	12.4401	0.0607418	0.285023	0.172739	0.121579	0.326984	0.119139	-0.03566	0.355719	0.132305	upstream sense	237	PP7435_Chr2-0945	DSE1	7
MSTRG.3543	0.417619	-0.0307059	0.351892	0.202528	-0.0240288	0.431215	0.182437	-0.0347937	0.523987	0.140032	downstream sense	443	PP7435_Chr3-0431	RPS5	8
MSTRG.3174	1.99987	-0.0309152	0.345152	0.202065	0.0968756	0.432016	0.146273	-0.0298966	0.503251	0.141386	divergent	241	PP7435_Chr3-0076	MET5	3
MSTRG.1784	5.26062	0.106988	0.331988	0.151228	0.0487747	0.375087	0.165196	-0.0289744	0.432258	0.139909	divergent	92	PP7435_Chr2-0064	MOT1
MSTRG.980	4.34144	-0.0791986	0.331183	0.166822	0.0231072	0.376356	0.180083	-0.0276495	0.435742	0.140278	antisense	0	PP7435_Chr1-0894	PFA3	8
MSTRG.29	0.669304	-0.0773751	0.360053	0.17231	-0.0753859	0.434495	0.156568	-0.0252575	0.510104	0.142556	divergent	29	PP7435_Chr1-0021	PHM7
MSTRG.2558	44.0881	0.178328	0.220955	0.0688382	0.293284	0.236101	0.0255376	-0.0148772	0.237088	0.140402	downstream sense	209	PP7435_Chr2-0801	FAP7	1
MSTRG.5431	0.33225	0.0141484	0.350546	0.216194	0.0299204	0.434187	0.176867	-0.00531379	0.527611	0.148395	divergent	308	PP7435_Chr4-1008	FET4-2
MSTRG.1664	0.249289	0.0142371	0.350551	0.215995	0.0273879	0.433804	0.178702	-0.00516363	0.527619	0.148521	upstream sense	940	PP7435_Chr1-1551	HSP42
MSTRG.2579	0.413629	-0.00169446	0.350572	0.225379	0.0345359	0.43486	0.174019	-0.00374108	0.527717	0.149519	divergent	364	PP7435_Chr2-0822	GEF1-1
MSTRG.2	0.248178	-0.00162256	0.350576	0.225771	0.0319487	0.4344	0.175474	-0.00365668	0.527729	0.149769	upstream sense	271	PP7435_Chr1-0001		6
MSTRG.3524	0.419231	0.017565	0.349585	0.214297	-0.0322689	0.433443	0.175138	0.00115112	0.522351	0.151569	divergent	369	PP7435_Chr3-0415
MSTRG.3837	0.752345	-0.0457707	0.349676	0.191411	-0.0308493	0.423398	0.175697	0.00217517	0.505652	0.150887	downstream sense	122	PP7435_Chr3-1263		12
MSTRG.4992	1.17053	-0.0221521	0.34195	0.207268	-0.0347147	0.41734	0.173178	0.00281254	0.494341	0.150515	downstream sense	23	PP7435_Chr4-1032		5
MSTRG.4346	2.59056	0.060236	0.336588	0.180848	-0.00102283	0.39928	0.193127	0.00431673	0.469596	0.148771	downstream sense	332	PP7435_Chr3-1211		4
MSTRG.842	3.17395	-0.0603583	0.335814	0.180583	0.0244231	0.391672	0.179532	0.00536798	0.457501	0.148145	upstream antisense	2502	PP7435_Chr1-2478	AIM29
MSTRG.5006	3.92699	0.00146186	0.323574	0.225869	-0.027303	0.386883	0.176366	0.00595046	0.446999	0.14802	downstream antisense	132	PP7435_Chr4-0599	NIP100
MSTRG.4427	13.1928	0.118582	0.291474	0.132295	0.178624	0.331414	0.0931201	0.0112138	0.34859	0.14559	antisense	0	PP7435_Chr4-1103		91
MSTRG.5449	0.252416	-0.0141468	0.350626	0.216244	-0.0216261	0.433317	0.183691	0.0180984	0.524753	0.14528	divergent	361	PP7435_Chr4-1046	FLO300
MSTRG.1766	1.1736	0.0084213	0.346834	0.219286	-0.0836832	0.442036	0.152841	0.0192217	0.515225	0.144661	divergent	271	PP7435_Chr2-0044		11
MSTRG.4225	0.0845445	-0.00147145	0.350583	0.226358	-0.00224869	0.433234	0.192199	0.0357029	0.527958	0.139417	upstream sense	579	PP7435_Chr3-1095	PHO84-2	7
MSTRG.2845	0.335118	0.0177494	0.350876	0.214148	-0.00367185	0.433152	0.190827	0.0402606	0.528745	0.137378	divergent	146	PP7435_Chr2-1069	MRX8	7
MSTRG.5013	0.168643	-0.00157148	0.350578	0.225967	-0.00240589	0.433225	0.19198	0.0437908	0.52915	0.135522	divergent	16	PP7435_Chr4-0604		46
MSTRG.2202	28.9166	-0.11728	0.246954	0.120022	-0.136011	0.265963	0.0971863	0.0489355	0.27254	0.120259	divergent	5	PP7435_Chr2-0467	JJJ3	18
MSTRG.1	0.420394	-0.00169403	0.350572	0.225428	-0.002681	0.433214	0.191377	0.0514063	0.530712	0.133047	upstream antisense	3779	PP7435_Chr1-0001
MSTRG.934	0.833352	0.0240639	0.347464	0.205929	0.10556	0.4416	0.142818	0.0538474	0.517172	0.130568	downstream sense	373	PP7435_Chr1-0855	ARP7
MSTRG.2029	12.5316	-0.0112926	0.27955	0.216145	0.014908	0.315304	0.184345	0.0550007	0.346997	0.12305	antisense	0	PP7435_Chr2-0303	CAR1-1	4
MSTRG.1487	34.6749	-0.166523	0.237305	0.0832098	-0.0622801	0.239005	0.138909	0.0563143	0.248854	0.113549	downstream sense	51	PP7435_Chr1-1385
MSTRG.152	9.77528	-0.0275328	0.293887	0.200878	-0.0631783	0.3401	0.153732	0.0573867	0.373636	0.123722	divergent	90	PP7435_Chr1-0143	TMN3	4
MSTRG.2404	0.753614	-0.0159642	0.348416	0.214946	-0.0245183	0.429176	0.182273	0.0601474	0.521652	0.128577	upstream sense	218	PP7435_Chr2-0654	YCG1
MSTRG.1716	0.671705	-0.0235139	0.35074	0.20665	0.0187166	0.430038	0.184781	0.0665268	0.527841	0.127212	upstream antisense	2285	PP7435_Chr2-0001		25
MSTRG.3014	8.6852	0.176434	0.336217	0.110333	0.180564	0.369939	0.100469	0.0692666	0.392576	0.120924	antisense	0	PP7435_Chr2-1241	RFC3	1
MSTRG.2164	38.7585	0.237849	0.237872	0.0469016	0.172783	0.238947	0.0689591	0.0696681	0.246835	0.104137	antisense	0	PP7435_Chr2-0428	CHA1	21
MSTRG.5420	17.3732	0.0545758	0.264819	0.174291	0.135785	0.299191	0.105737	0.0698437	0.31819	0.114622	antisense	0	PP7435_Chr4-1001		4
MSTRG.2619	4.76457	-0.0564309	0.322931	0.181747	-0.0543664	0.377853	0.163148	0.0711624	0.429346	0.122318	upstream sense	137	PP7435_Chr2-0857	PIF1	1
MSTRG.5417	15.3681	0.0982244	0.278966	0.143573	0.164343	0.316195	0.0956859	0.0734544	0.333874	0.114562	antisense	0	PP7435_Chr4-1047		55
MSTRG.4378	13.4515	-0.0391566	0.278404	0.189204	0.0139028	0.310527	0.184727	0.0735939	0.340983	0.115099	upstream sense	9	PP7435_Chr4-0001	DIC1-1	56
MSTRG.754	17.7897	0.1326	0.275833	0.119026	0.16956	0.30379	0.0901983	0.0884659	0.319211	0.105433	antisense	0	PP7435_Chr1-0699	MKC7	7
MSTRG.1717	0.58818	-0.0275303	0.350838	0.20433	0.000272073	0.428856	0.193563	0.0905431	0.530173	0.121711	divergent	581	PP7435_Chr2-0001
MSTRG.881	1.67035	-0.0251477	0.340955	0.205103	0.0917785	0.420296	0.147553	0.0938477	0.495397	0.118932	antisense	0	PP7435_Chr1-0810	MNN2-2	225
MSTRG.2201	1.2539	0.000165198	0.341534	0.228156	0.0339723	0.416807	0.173458	0.0952854	0.504496	0.119053	upstream sense	392	PP7435_Chr2-0466	UTR4	6
MSTRG.114	1.92161	0.135148	0.371239	0.141216	0.107629	0.426384	0.140472	0.109325	0.501947	0.11486	upstream sense	241	PP7435_Chr1-0105	ACO1	2
MSTRG.2178	5.43126	0.11336	0.334331	0.147116	0.102952	0.382907	0.13684	0.112171	0.436535	0.108266	upstream sense	174	PP7435_Chr2-0441		9
MSTRG.1202	0.838225	0.0456759	0.353344	0.192092	0.0694644	0.438327	0.160109	0.115457	0.540943	0.115398	divergent	377	PP7435_Chr1-1113
MSTRG.4744	1.16981	-0.0263795	0.347389	0.204742	0.09676	0.435133	0.146607	0.115631	0.521947	0.114324	downstream sense	97	PP7435_Chr4-0347	PEX17
MSTRG.1633	14.6167	0.116857	0.287372	0.132517	0.24573	0.339086	0.0686101	0.120522	0.344278	0.0953785	antisense	0	PP7435_Chr1-1523	RDH54	20
MSTRG.4763	3.42719	0.0823457	0.337631	0.165959	0.0587845	0.395366	0.162099	0.126295	0.469098	0.10661	antisense	0	PP7435_Chr4-0366		2
MSTRG.3648	1.58947	0.000356956	0.33947	0.227671	-0.000806337	0.41277	0.193236	0.126559	0.504793	0.109451	upstream sense	159	PP7435_Chr3-0538	SIT1-1
MSTRG.1723	1.84004	-0.0496404	0.34329	0.188149	0.0308061	0.408078	0.174747	0.127256	0.495863	0.108444	divergent	274	PP7435_Chr2-0005	FET4-1	10
MSTRG.2823	2.75761	0.0612476	0.339093	0.180158	0.0875287	0.410436	0.148389	0.127295	0.487052	0.107555	divergent	108	PP7435_Chr2-1050	LDB19
MSTRG.1278	0.9236	0.000114821	0.345189	0.228301	-0.03911	0.427335	0.171666	0.138341	0.529889	0.107615	upstream sense	250	PP7435_Chr1-1183	FEP1	5
MSTRG.312	1.58834	0.0244133	0.341439	0.205464	0.0963382	0.425826	0.145883	0.142115	0.513742	0.10555	antisense	0	PP7435_Chr1-1597		146
MSTRG.2774	20.1296	-0.0201017	0.25958	0.204433	0.147513	0.293648	0.0983154	0.142706	0.312272	0.0837665	antisense	0	PP7435_Chr2-2771	MFA2	3
MSTRG.3870	1.42119	0.000165815	0.341098	0.228108	0.0672835	0.41961	0.159777	0.143025	0.513757	0.105079	antisense	0	PP7435_Chr3-0751	HXK2
MSTRG.4049	2.59307	-0.0439112	0.337743	0.19183	0.0279044	0.400801	0.1767	0.152582	0.489307	0.100506	divergent	139	PP7435_Chr3-0920	KEL2	2
MSTRG.1808	9.10619	0.1583	0.325806	0.117806	0.156784	0.359791	0.109163	0.154004	0.394194	0.0902102	antisense	0	PP7435_Chr2-0087	AIF1-1	8
MSTRG.3281	3.76114	0.157518	0.373851	0.130031	0.107537	0.411841	0.138741	0.154925	0.488305	0.09946	downstream antisense	12	PP7435_Chr3-0186	IWR1
MSTRG.1360	1.42245	0.0418381	0.346741	0.1947	0.0861195	0.43057	0.151171	0.160287	0.533417	0.101964	divergent	391	PP7435_Chr1-1611
MSTRG.1684	2.75847	-0.0218321	0.333249	0.206959	0.0581616	0.401175	0.162817	0.16165	0.487585	0.0981311	downstream antisense	6	PP7435_Chr1-1567	VHT1	3
MSTRG.2466	4.76023	0.104848	0.337075	0.153803	0.229385	0.434687	0.0945072	0.164061	0.458646	0.0941196	divergent	76	PP7435_Chr2-0713	PEP3	14
MSTRG.2662	2.00054	-0.0260324	0.344124	0.204845	0.21462	0.483385	0.107422	0.16542	0.52472	0.0999249	upstream sense	413	PP7435_Chr2-0896	MGA1	1
MSTRG.2365	5.00989	0.225374	0.400558	0.104081	0.315839	0.485875	0.077885	0.175165	0.463994	0.091676	divergent	157	PP7435_Chr2-0621	ADE17	4
MSTRG.757	2.67388	0.000495234	0.332986	0.227526	0.121617	0.416415	0.132817	0.17524	0.49527	0.0946917	divergent	206	PP7435_Chr1-0701	RPL9B	1
MSTRG.5076	2.00508	0.000350527	0.338241	0.22772	0.12552	0.42836	0.132426	0.182853	0.516261	0.0945772	divergent	175	PP7435_Chr4-0666	CTH1	38
MSTRG.2222	28.7372	0.361956	0.299631	0.0302373	0.33002	0.292614	0.0326502	0.199204	0.28909	0.0582461	divergent	279	PP7435_Chr2-0482	FET3
MSTRG.3148	14.2054	0.0888467	0.282261	0.15316	0.122242	0.317482	0.117431	0.204435	0.350865	0.0689294	antisense	0	PP7435_Chr3-0055	YHC3	10
MSTRG.4520	4.0925	0.0655437	0.332817	0.176112	0.26413	0.468311	0.0890848	0.210936	0.487717	0.0857187	divergent	116	PP7435_Chr4-0127		13
MSTRG.618	7.93931	0.0551516	0.305718	0.180211	0.113877	0.35964	0.128291	0.214453	0.415342	0.0759915	antisense	0	PP7435_Chr1-0580		13
MSTRG.314	0.837042	0.0324154	0.350851	0.201395	0.129838	0.454644	0.134101	0.219866	0.581267	0.0915061	downstream antisense	581	PP7435_Chr1-1597
MSTRG.2123	9.02017	0.407367	0.495855	0.0669717	0.40695	0.472408	0.0550849	0.239272	0.427828	0.0713206	antisense	0	PP7435_Chr2-0390		24
MSTRG.5080	1.00471	0.0852533	0.361276	0.167791	0.15874	0.465925	0.124626	0.280114	0.616492	0.0840352	downstream antisense	21	PP7435_Chr4-1642	MDS3	22
MSTRG.5448	3.59918	-0.120303	0.355569	0.14717	-0.00119419	0.388408	0.192963	0.280777	0.508184	0.0722425	upstream sense	585	PP7435_Chr4-1018		5
MSTRG.3071	12.6192	0.235652	0.337404	0.0837004	0.202361	0.346516	0.086491	0.285184	0.382586	0.0526841	upstream sense	14	PP7435_Chr2-2683		29
MSTRG.4363	47.8598	0.186526	0.22802	0.0676107	0.324541	0.246154	0.0215339	0.289331	0.247767	0.0240464	antisense	0	PP7435_Chr3-1228	FLO5-2	51
MSTRG.2087	6.84826	0.43243	0.578641	0.0765676	0.522353	0.596604	0.0536687	0.291173	0.477934	0.0662786	antisense	0	PP7435_Chr2-0358	TAL1-2
MSTRG.4360	29.1522	0.266562	0.274097	0.0494416	0.34381	0.288322	0.0283903	0.306605	0.289577	0.0310646	antisense	0	PP7435_Chr3-1265	FLO200	51
MSTRG.4385	46.1276	0.207514	0.220387	0.0529785	0.208944	0.226597	0.0495409	0.317896	0.235687	0.0167302	divergent	225	PP7435_Chr4-0006	SPT23	3
MSTRG.4558	28.5701	0.380631	0.298081	0.0252234	0.451327	0.301308	0.0142453	0.326979	0.292486	0.0275534	antisense	0	PP7435_Chr4-0163		9
MSTRG.3459	3.17867	-0.0231962	0.33219	0.205826	0.0912963	0.403907	0.145939	0.331693	0.551587	0.0670725	downstream antisense	240	PP7435_Chr3-0350	DAS2	63
MSTRG.2144	7.86134	0.127324	0.325599	0.135829	0.0952382	0.362625	0.138518	0.347101	0.45883	0.0518674	divergent	239	PP7435_Chr2-0409		28
MSTRG.3447	4.182	0.0228058	0.325601	0.205722	0.11529	0.399978	0.133543	0.35712	0.540551	0.0611042	divergent	79	PP7435_Chr3-0339	TAZ1	3
MSTRG.4243	14.6205	0.474919	0.437269	0.0397436	0.460899	0.411377	0.0331938	0.360867	0.389836	0.0389408	antisense	0	PP7435_Chr3-1111	AMF1	38
MSTRG.3505	31.0734	0.666655	0.325664	0.00361194	0.470457	0.304098	0.0124838	0.363798	0.295629	0.0213626	divergent	129	PP7435_Chr3-0395		1
MSTRG.5153	23.0541	0.105544	0.261313	0.132793	0.538795	0.340081	0.0113194	0.439689	0.327519	0.0168582	antisense	0	PP7435_Chr4-2159		1
MSTRG.750	31.1816	0.464716	0.31277	0.0152749	0.279449	0.283259	0.0444974	0.47455	0.302991	0.00998452	divergent	98	PP7435_Chr1-3446
MSTRG.4426	7.68815	0.190842	0.35764	0.108991	0.420528	0.499785	0.0567996	0.496943	0.525176	0.0377371	divergent	116	PP7435_Chr4-0041	PHO88	11
MSTRG.820	14.7997	0.174299	0.305212	0.1028	0.229994	0.340415	0.0744631	0.521748	0.401728	0.0185114	antisense	0	PP7435_Chr1-2456		10
MSTRG.3152	98.4686	0.354567	0.172475	0.0035332	0.283476	0.170678	0.00929494	0.539099	0.173282	9.43184e-05	antisense	0	PP7435_Chr3-0057	UNG1	27
MSTRG.1736	41.4631	0.225177	0.23651	0.0516926	0.288967	0.247434	0.0299869	0.557169	0.260721	0.0022656	divergent	156	PP7435_Chr2-0016	URA1	1
MSTRG.2209	24.4803	0.921694	0.380736	0.00118526	0.751446	0.370066	0.00344715	0.592061	0.354327	0.00783369	antisense	0	PP7435_Chr2-0472	IPA1	2
MSTRG.1878	64.1979	0.625754	0.246177	0.000813079	0.501505	0.238537	0.00289896	0.615972	0.239138	0.000656704	antisense	0	PP7435_Chr2-0157		15
MSTRG.1261	24.0657	0.855721	0.408627	0.00322791	0.742598	0.392543	0.00532217	0.620607	0.375104	0.00811675	antisense	0	PP7435_Chr1-2896		1
MSTRG.4291	22.4918	0.187918	0.278644	0.0870391	0.292297	0.309665	0.04774	0.638357	0.34477	0.00502069	antisense	0	PP7435_Chr3-1158	MHO1	78
MSTRG.5180	61.6383	-0.0656893	0.2278	0.157726	0.250603	0.254884	0.0447494	0.639268	0.279148	0.00143546	upstream sense	179	PP7435_Chr4-0766	SAP1	9
MSTRG.169	35.6748	0.586084	0.307562	0.00518851	0.764449	0.302822	0.000817846	0.6697	0.296942	0.00160009	antisense	0	PP7435_Chr1-0159		34
MSTRG.516	15.1242	0.190652	0.318508	0.0983548	0.749284	0.463981	0.0105981	0.72353	0.445284	0.00878624	antisense	0	PP7435_Chr1-0483		48
MSTRG.3765	155.037	0.413471	0.202022	0.00362779	0.740728	0.205024	1.3214e-05	0.752725	0.203537	9.40323e-06	antisense	0	PP7435_Chr3-0649		4
MSTRG.3113	4.51704	0.122224	0.352522	0.145267	0.406962	0.590034	0.072579	0.815205	0.865281	0.0379683	divergent	126	PP7435_Chr3-0019		4
MSTRG.3409	2798.84	0.175589	0.195904	0.0578196	0.385919	0.212709	0.00626934	0.815964	0.221722	1.07462e-05	downstream sense	133	PP7435_Chr3-0305
MSTRG.1715	1729.5	0.255049	0.171999	0.0155237	0.517631	0.1807	0.000245888	0.834422	0.18254	1.78324e-07	upstream sense	1254	PP7435_Chr1-1624
MSTRG.1660	9.87183	-0.651526	0.883812	0.0776578	0.35076	0.433857	0.0600301	0.846654	0.554125	0.0110292	downstream sense	416	PP7435_Chr1-1548	CIN5-1	2
MSTRG.1357	9.53035	0.322131	0.433435	0.0768944	0.638167	0.577478	0.034291	0.850122	0.585372	0.0133268	antisense	0	PP7435_Chr1-1261		9
MSTRG.1041	24.9995	0.829536	0.381681	0.00259323	0.65674	0.364932	0.0065579	0.883442	0.363124	0.00102197	antisense	0	PP7435_Chr1-0955	SPO11	47
MSTRG.487	90.1956	0.603939	0.204182	0.000202887	0.755175	0.201445	7.17773e-06	0.894555	0.199605	2.6847e-07	antisense	0	PP7435_Chr1-2093
MSTRG.464	203.653	0.0636952	0.224492	0.15864	0.58994	0.283611	0.00308816	0.897549	0.286943	8.58293e-05	downstream antisense	31	PP7435_Chr1-0433
MSTRG.372	19.4777	0.498777	0.402382	0.0277134	0.667257	0.405313	0.00965406	0.937555	0.403875	0.00133773	antisense	0	PP7435_Chr1-0339	UBP11	50
MSTRG.186	15.2153	0.905095	0.513925	0.00773785	0.803289	0.488134	0.00974479	0.945561	0.476089	0.00346209	divergent	157	PP7435_Chr1-0173	MET32	27
MSTRG.193	14.2112	0.776888	0.567208	0.0202191	0.863637	0.533819	0.0105041	0.948634	0.515695	0.00514467	antisense	0	PP7435_Chr1-1796		1
MSTRG.5439	20.4913	0.0764464	0.268736	0.158479	0.492852	0.361146	0.019344	0.977898	0.37755	0.000624609	antisense	0	PP7435_Chr4-1013
MSTRG.4442	62.8959	0.364284	0.219288	0.0100284	0.540557	0.222995	0.00111399	0.991622	0.22112	2.59038e-07	divergent	97	PP7435_Chr4-0056	MRPL35	34
MSTRG.5282	44.7043	0.68078	0.292331	0.0015348	1.03809	0.283805	1.09578e-05	1.01413	0.281701	1.45834e-05	divergent	239	PP7435_Chr4-0863	AOX2	9
MSTRG.1892	24.2318	0.946052	0.423066	0.00208423	1.23997	0.404396	0.000125759	1.01618	0.40216	0.000769288	downstream antisense	10	PP7435_Chr2-0171	STE24	6
MSTRG.3082	4.76563	0.135984	0.36388	0.139404	0.513662	0.758049	0.0741575	1.06512	1.11493	0.0371251	upstream sense	35	PP7435_Chr2-1297	QUP4
MSTRG.1173	6.77304	0.219997	0.392155	0.104415	0.671896	0.726561	0.0492322	1.11189	0.761224	0.0131277	downstream antisense	10	PP7435_Chr1-1085	DRE2
MSTRG.2197	180.339	0.601408	0.170002	2.04778e-05	0.854908	0.16781	1.34515e-08	1.2652	0.165024	4.7302e-16	divergent	172	PP7435_Chr2-0463	RAD7	21
MSTRG.1165	1040.57	0.6316	0.22266	0.000271212	0.864419	0.221573	4.02676e-06	1.29282	0.220441	1.52172e-10	downstream antisense	117	PP7435_Chr1-1077	SSO2	62
MSTRG.3080	28.9731	0.0281516	0.250824	0.196363	0.322893	0.303605	0.037596	1.2932	0.332396	4.06925e-06	antisense	0	PP7435_Chr2-1296		4
MSTRG.3284	17.0593	0.39461	0.416874	0.0524125	1.06213	0.48141	0.00224133	1.29338	0.466414	0.000305469	divergent	80	PP7435_Chr3-0189
MSTRG.1084	30.2184	0.325808	0.305983	0.0416276	0.520822	0.330441	0.0115669	1.34053	0.333524	2.28416e-06	downstream antisense	2	PP7435_Chr1-0996	SDS23	8
MSTRG.4090	12.6385	0.432889	0.475674	0.0559288	0.521793	0.483927	0.0365546	1.34838	0.52412	0.00066216	antisense	0	PP7435_Chr3-0965		19
MSTRG.4119	7.45345	0.16019	0.351066	0.123564	0.319057	0.463934	0.0728838	1.3934	0.693	0.00324306	antisense	0	PP7435_Chr3-0994	ENV10	65
MSTRG.5433	109.633	0.912005	0.205072	4.28358e-07	1.13836	0.201187	5.01255e-10	1.40143	0.19829	2.4419e-14	downstream antisense	63	PP7435_Chr4-1008	FET4-2
MSTRG.2058	5.18772	0.29284	0.490068	0.0985214	1.23603	1.21842	0.0420539	1.82342	1.03817	0.00644061	downstream antisense	43	PP7435_Chr2-0333	RDL2
MSTRG.4371	27.9592	1.32114	0.409888	6.86847e-05	1.52504	0.398459	5.52569e-06	2.173	0.381783	4.63014e-10	divergent	114	PP7435_Chr3-1234	ADH600	6
MSTRG.3538	33.0729	1.367	0.373538	1.17248e-05	1.47365	0.367153	2.48599e-06	2.24616	0.349916	4.14318e-12	antisense	0	PP7435_Chr3-1809		26
MSTRG.1498	45.4364	1.348	0.363551	9.69194e-06	1.76726	0.349547	1.65965e-08	2.94017	0.332098	1.33688e-20	downstream sense	277	PP7435_Chr1-1395		16
MSTRG.3443	23.1121	1.94825	0.519494	8.07551e-06	2.38658	0.502218	7.96227e-08	3.1561	0.486485	2.43871e-12	antisense	0	PP7435_Chr3-0336	AGP2-2	39
MSTRG.4375	0										divergent	360	PP7435_Chr3-1236	ALS3
Counts of DE lncRNAs		R3_vs_0.025			R6_vs_0.025			R10_vs_0.025			Intersection DE lncRNAs	14
		19			24			36			Union DE lncRNAs	40
