# Supplementary material for: Identification and functional analysis of growth rate associated long non-coding RNAs in Komagataella phaffii
Source: Comput Struct Biotechnol J. 2025 Apr 22;27:1693–705. doi: 10.1016/j.csbj.2025.04.028 (PMC12063151; doi:10.1016/j.csbj.2025.04.028)
Supplement: Supplementary file 4 — Supplementary material [file mmc4.xlsx]

## Sheet: Cluster 1
alphaMF-vHH-VTU				GO enrichment
MSTRG.1124				query	significant	p_value	term_size	query_size	intersection_size	precision	recall	term_id	source	term_name	effective_domain_size	source_order	parents
MSTRG.13				query_1	TRUE	2.7225e-17	264	349	70	0.200573	0.265152	GO:0007049	gprofiler_converted	cell cycle	4196	729
MSTRG.1680				query_1	TRUE	7.45084e-16	219	349	61	0.174785	0.278539	GO:0022402	gprofiler_converted	cell cycle process	4196	1473
MSTRG.4280				query_1	TRUE	2.8354e-14	147	349	47	0.13467	0.319728	GO:0051276	gprofiler_converted	chromosome organization	4196	2780
PP7435_Chr1-0007				query_1	TRUE	1.06934e-13	123	349	42	0.120344	0.341463	GO:0000278	gprofiler_converted	mitotic cell cycle	4196	55
PP7435_Chr1-0044				query_1	TRUE	1.24713e-13	118	349	41	0.117479	0.347458	GO:1903047	gprofiler_converted	mitotic cell cycle process	4196	3834
PP7435_Chr1-0061				query_1	TRUE	6.87006e-12	63	349	28	0.0802292	0.444444	GO:0015630	gprofiler_converted	microtubule cytoskeleton	4196	4447
PP7435_Chr1-0080				query_1	TRUE	7.15934e-12	87	349	33	0.0945559	0.37931	GO:0051301	gprofiler_converted	cell division	4196	2786
PP7435_Chr1-0081				query_1	TRUE	1.15291e-11	115	349	38	0.108883	0.330435	GO:0005856	gprofiler_converted	cytoskeleton	4196	4383
PP7435_Chr1-0089				query_1	TRUE	3.5386e-11	86	349	32	0.0916905	0.372093	GO:0006260	gprofiler_converted	DNA replication	4196	343
PP7435_Chr1-0101				query_1	TRUE	4.69299e-11	67	349	28	0.0802292	0.41791	GO:0006261	gprofiler_converted	DNA-templated DNA replication	4196	344
PP7435_Chr1-0116				query_1	TRUE	1.15041e-10	28	349	18	0.0515759	0.642857	GO:0043596	gprofiler_converted	nuclear replication fork	4196	4783
PP7435_Chr1-0120				query_1	TRUE	5.05456e-10	37	349	20	0.0573066	0.540541	GO:0005657	gprofiler_converted	replication fork	4196	4281
PP7435_Chr1-0138				query_1	TRUE	1.56551e-09	47	349	22	0.0630372	0.468085	GO:0007017	gprofiler_converted	microtubule-based process	4196	711
PP7435_Chr1-0139				query_1	TRUE	2.05414e-09	71	349	27	0.0773639	0.380282	GO:0000280	gprofiler_converted	nuclear division	4196	56
PP7435_Chr1-0152				query_1	TRUE	5.45606e-09	254	349	55	0.157593	0.216535	GO:0005694	gprofiler_converted	chromosome	4196	4303
PP7435_Chr1-0162				query_1	TRUE	2.30402e-08	35	349	18	0.0515759	0.514286	GO:0005874	gprofiler_converted	microtubule	4196	4386
PP7435_Chr1-0167				query_1	TRUE	2.71855e-08	78	349	27	0.0773639	0.346154	GO:0048285	gprofiler_converted	organelle fission	4196	2645
PP7435_Chr1-0208				query_1	TRUE	3.34809e-08	470	349	80	0.229226	0.170213	GO:0006996	gprofiler_converted	organelle organization	4196	698
PP7435_Chr1-0223				query_1	TRUE	3.86423e-08	40	349	19	0.0544413	0.475	GO:0099513	gprofiler_converted	polymeric cytoskeletal fiber	4196	4975
PP7435_Chr1-0229				query_1	TRUE	4.22886e-08	32	349	17	0.0487106	0.53125	GO:0005819	gprofiler_converted	spindle	4196	4362
PP7435_Chr1-0230				query_1	TRUE	4.34776e-08	222	349	49	0.140401	0.220721	GO:0006259	gprofiler_converted	DNA metabolic process	4196	342
PP7435_Chr1-0232				query_1	TRUE	5.39547e-08	45	349	20	0.0573066	0.444444	GO:0140014	gprofiler_converted	mitotic nuclear division	4196	3535
PP7435_Chr1-0242				query_1	TRUE	6.61164e-08	50	349	21	0.0601719	0.42	GO:0098813	gprofiler_converted	nuclear chromosome segregation	4196	3467
PP7435_Chr1-0248				query_1	TRUE	6.81524e-08	92	349	29	0.0830946	0.315217	GO:0099080	gprofiler_converted	supramolecular complex	4196	4970
PP7435_Chr1-0283				query_1	TRUE	1.12504e-07	42	349	19	0.0544413	0.452381	GO:0099081	gprofiler_converted	supramolecular polymer	4196	4971
PP7435_Chr1-0287				query_1	TRUE	1.12504e-07	42	349	19	0.0544413	0.452381	GO:0099512	gprofiler_converted	supramolecular fiber	4196	4974
PP7435_Chr1-0309				query_1	TRUE	1.49261e-07	34	349	17	0.0487106	0.5	GO:0000070	gprofiler_converted	mitotic sister chromatid segregation	4196	18
PP7435_Chr1-0312				query_1	TRUE	1.55001e-07	67	349	24	0.0687679	0.358209	GO:0007059	gprofiler_converted	chromosome segregation	4196	732
PP7435_Chr1-0330				query_1	TRUE	6.18021e-07	71	349	24	0.0687679	0.338028	GO:0000228	gprofiler_converted	nuclear chromosome	4196	4202
PP7435_Chr1-0335				query_1	TRUE	6.43812e-07	21	349	13	0.0372493	0.619048	GO:0016128	gprofiler_converted	phytosteroid metabolic process	4196	1270
PP7435_Chr1-0348				query_1	TRUE	6.43812e-07	21	349	13	0.0372493	0.619048	GO:0008204	gprofiler_converted	ergosterol metabolic process	4196	794
PP7435_Chr1-0381				query_1	TRUE	8.96046e-07	25	349	14	0.0401146	0.56	GO:1902652	gprofiler_converted	secondary alcohol metabolic process	4196	3786
PP7435_Chr1-0384				query_1	TRUE	1.18154e-06	73	349	24	0.0687679	0.328767	GO:1903046	gprofiler_converted	meiotic cell cycle process	4196	3833
PP7435_Chr1-0385				query_1	TRUE	1.82721e-06	30	349	15	0.0429799	0.5	GO:0000724	gprofiler_converted	double-strand break repair via homologous recombination	4196	130
PP7435_Chr1-0402				query_1	TRUE	2.21034e-06	39	349	17	0.0487106	0.435897	GO:0000819	gprofiler_converted	sister chromatid segregation	4196	148
PP7435_Chr1-0415				query_1	TRUE	2.68816e-06	16	349	11	0.0315186	0.6875	GO:1902969	gprofiler_converted	mitotic DNA replication	4196	3822
PP7435_Chr1-0439				query_1	TRUE	3.93873e-06	55	349	20	0.0573066	0.363636	GO:0003690	gprofiler_converted	double-stranded DNA binding	4196	5202
PP7435_Chr1-0449				query_1	TRUE	4.95913e-06	20	349	12	0.034384	0.6	GO:0006696	gprofiler_converted	ergosterol biosynthetic process	4196	590
PP7435_Chr1-0465				query_1	TRUE	4.95913e-06	20	349	12	0.034384	0.6	GO:0016129	gprofiler_converted	phytosteroid biosynthetic process	4196	1271
PP7435_Chr1-0466				query_1	TRUE	4.95913e-06	20	349	12	0.034384	0.6	GO:1902653	gprofiler_converted	secondary alcohol biosynthetic process	4196	3787
PP7435_Chr1-0471				query_1	TRUE	4.95913e-06	20	349	12	0.034384	0.6	GO:0097384	gprofiler_converted	cellular lipid biosynthetic process	4196	3429
PP7435_Chr1-0472				query_1	TRUE	5.50869e-06	84	349	25	0.0716332	0.297619	GO:0007010	gprofiler_converted	cytoskeleton organization	4196	709
PP7435_Chr1-0473				query_1	TRUE	5.70483e-06	32	349	15	0.0429799	0.46875	GO:0000725	gprofiler_converted	recombinational repair	4196	131
PP7435_Chr1-0495				query_1	TRUE	6.39042e-06	28	349	14	0.0401146	0.5	GO:0006270	gprofiler_converted	DNA replication initiation	4196	351
PP7435_Chr1-0511				query_1	TRUE	7.09295e-06	79	349	24	0.0687679	0.303797	GO:0051321	gprofiler_converted	meiotic cell cycle	4196	2797
PP7435_Chr1-0527				query_1	TRUE	9.67715e-06	33	349	15	0.0429799	0.454545	GO:0000226	gprofiler_converted	microtubule cytoskeleton organization	4196	47
PP7435_Chr1-0530				query_1	TRUE	1.20744e-05	25	349	13	0.0372493	0.52	GO:0044786	gprofiler_converted	cell cycle DNA replication	4196	2341
PP7435_Chr1-0554				query_1	TRUE	1.20744e-05	25	349	13	0.0372493	0.52	GO:0033260	gprofiler_converted	nuclear DNA replication	4196	1843
PP7435_Chr1-0573				query_1	TRUE	1.67978e-05	18	349	11	0.0315186	0.611111	GO:0015631	gprofiler_converted	tubulin binding	4196	6041
PP7435_Chr1-0585				query_1	TRUE	2.40827e-05	12	349	9	0.025788	0.75	GO:0008017	gprofiler_converted	microtubule binding	4196	5788
PP7435_Chr1-0588				query_1	TRUE	2.84614e-05	50	349	18	0.0515759	0.36	GO:0006302	gprofiler_converted	double-strand break repair	4196	370
PP7435_Chr1-0600				query_1	TRUE	4.39433e-05	46	349	17	0.0487106	0.369565	GO:0000793	gprofiler_converted	condensed chromosome	4196	4238
PP7435_Chr1-0612				query_1	TRUE	4.68055e-05	74	349	22	0.0630372	0.297297	GO:0006310	gprofiler_converted	DNA recombination	4196	376
PP7435_Chr1-0625				query_1	TRUE	4.84777e-05	99	349	26	0.0744986	0.262626	GO:0019953	gprofiler_converted	sexual reproduction	4196	1469
PP7435_Chr1-0630				query_1	TRUE	7.11404e-05	265	349	48	0.137536	0.181132	GO:0003677	gprofiler_converted	DNA binding	4196	5195
PP7435_Chr1-0644				query_1	TRUE	0.000117604	508	349	75	0.2149	0.147638	GO:0044281	gprofiler_converted	small molecule metabolic process	4196	2320
PP7435_Chr1-0649				query_1	TRUE	0.000119444	152	349	33	0.0945559	0.217105	GO:0006281	gprofiler_converted	DNA repair	4196	361
PP7435_Chr1-0650				query_1	TRUE	0.000188352	14	349	9	0.025788	0.642857	GO:0030261	gprofiler_converted	chromosome condensation	4196	1523
PP7435_Chr1-0683				query_1	TRUE	0.000202535	748	349	99	0.283668	0.132353	GO:0016043	gprofiler_converted	cellular component organization	4196	1247
PP7435_Chr1-0701				query_1	TRUE	0.000214859	35	349	14	0.0401146	0.4	GO:0046165	gprofiler_converted	alcohol biosynthetic process	4196	2509
PP7435_Chr1-0750				query_1	TRUE	0.000222347	11	349	8	0.0229226	0.727273	GO:0070192	gprofiler_converted	chromosome organization involved in meiotic cell cycle	4196	3041
PP7435_Chr1-0767				query_1	TRUE	0.000222347	11	349	8	0.0229226	0.727273	GO:0007076	gprofiler_converted	mitotic chromosome condensation	4196	736
PP7435_Chr1-0794				query_1	TRUE	0.000251371	51	349	17	0.0487106	0.333333	GO:0010948	gprofiler_converted	negative regulation of cell cycle process	4196	1142
PP7435_Chr1-0804				query_1	TRUE	0.00030125	31	349	13	0.0372493	0.419355	GO:0016125	gprofiler_converted	sterol metabolic process	4196	1268
PP7435_Chr1-0822				query_1	TRUE	0.00030125	31	349	13	0.0372493	0.419355	GO:0008202	gprofiler_converted	steroid metabolic process	4196	793
PP7435_Chr1-0851				query_1	TRUE	0.00030125	31	349	13	0.0372493	0.419355	GO:0071897	gprofiler_converted	DNA biosynthetic process	4196	3241
PP7435_Chr1-0865				query_1	TRUE	0.000345506	52	349	17	0.0487106	0.326923	GO:0045786	gprofiler_converted	negative regulation of cell cycle	4196	2412
PP7435_Chr1-0895				query_1	TRUE	0.000374485	102	349	25	0.0716332	0.245098	GO:0022414	gprofiler_converted	reproductive process	4196	1478
PP7435_Chr1-0909				query_1	TRUE	0.000399192	27	349	12	0.034384	0.444444	GO:0007062	gprofiler_converted	sister chromatid cohesion	4196	733
PP7435_Chr1-0917				query_1	TRUE	0.000399192	27	349	12	0.034384	0.444444	GO:0006694	gprofiler_converted	steroid biosynthetic process	4196	589
PP7435_Chr1-0930				query_1	TRUE	0.000399192	27	349	12	0.034384	0.444444	GO:0016126	gprofiler_converted	sterol biosynthetic process	4196	1269
PP7435_Chr1-0934				query_1	TRUE	0.000436571	15	349	9	0.025788	0.6	GO:0007051	gprofiler_converted	spindle organization	4196	730
PP7435_Chr1-0941				query_1	TRUE	0.000469681	32	349	13	0.0372493	0.40625	GO:0071103	gprofiler_converted	DNA conformation change	4196	3143
PP7435_Chr1-0956				query_1	TRUE	0.000550569	84	349	22	0.0630372	0.261905	GO:0010564	gprofiler_converted	regulation of cell cycle process	4196	1081
PP7435_Chr1-0968				query_1	TRUE	0.000634751	178	349	35	0.100287	0.196629	GO:0006974	gprofiler_converted	DNA damage response	4196	692
PP7435_Chr1-0978				query_1	TRUE	0.000641795	9	349	7	0.0200573	0.777778	GO:0032886	gprofiler_converted	regulation of microtubule-based process	4196	1800
PP7435_Chr1-0980				query_1	TRUE	0.000646878	28	349	12	0.034384	0.428571	GO:0032392	gprofiler_converted	DNA geometric change	4196	1756
PP7435_Chr1-0986				query_1	TRUE	0.000709985	38	349	14	0.0401146	0.368421	GO:0061982	gprofiler_converted	meiosis I cell cycle process	4196	2996
PP7435_Chr1-0993				query_1	TRUE	0.000925214	16	349	9	0.025788	0.5625	GO:0005618	gprofiler_converted	cell wall	4196	4268
PP7435_Chr1-0994				query_1	TRUE	0.00102513	39	349	14	0.0401146	0.358974	GO:0140013	gprofiler_converted	meiotic nuclear division	4196	3534
PP7435_Chr1-0995				query_1	TRUE	0.00107532	34	349	13	0.0372493	0.382353	GO:0000776	gprofiler_converted	kinetochore	4196	4231
PP7435_Chr1-1006				query_1	TRUE	0.00107532	34	349	13	0.0372493	0.382353	GO:0000779	gprofiler_converted	condensed chromosome, centromeric region	4196	4232
PP7435_Chr1-1031				query_1	TRUE	0.00122952	443	349	65	0.186246	0.146727	GO:0051716	gprofiler_converted	cellular response to stimulus	4196	2862
PP7435_Chr1-1032				query_1	TRUE	0.00140622	116	349	26	0.0744986	0.224138	GO:0000003	gprofiler_converted	reproduction	4196	3
PP7435_Chr1-1042				query_1	TRUE	0.00149298	13	349	8	0.0229226	0.615385	GO:0010458	gprofiler_converted	exit from mitosis	4196	1064
PP7435_Chr1-1053				query_1	TRUE	0.00149298	13	349	8	0.0229226	0.615385	GO:0007052	gprofiler_converted	mitotic spindle organization	4196	731
PP7435_Chr1-1054				query_1	TRUE	0.00149298	13	349	8	0.0229226	0.615385	GO:0006278	gprofiler_converted	RNA-templated DNA biosynthetic process	4196	359
PP7435_Chr1-1064				query_1	TRUE	0.0015771	30	349	12	0.034384	0.4	GO:0000723	gprofiler_converted	telomere maintenance	4196	129
PP7435_Chr1-1069				query_1	TRUE	0.00164384	7	349	6	0.017192	0.857143	GO:0007080	gprofiler_converted	mitotic metaphase chromosome alignment	4196	737
PP7435_Chr1-1077				query_1	TRUE	0.00164384	7	349	6	0.017192	0.857143	GO:0051315	gprofiler_converted	attachment of mitotic spindle microtubules to kinetochore	4196	2795
PP7435_Chr1-1090				query_1	TRUE	0.00164384	7	349	6	0.017192	0.857143	GO:0030527	gprofiler_converted	structural constituent of chromatin	4196	6377
PP7435_Chr1-1100				query_1	TRUE	0.00164384	7	349	6	0.017192	0.857143	GO:1902975	gprofiler_converted	mitotic DNA replication initiation	4196	3824
PP7435_Chr1-1148				query_1	TRUE	0.00164384	7	349	6	0.017192	0.857143	GO:1902315	gprofiler_converted	nuclear cell cycle DNA replication initiation	4196	3748
PP7435_Chr1-1153				query_1	TRUE	0.00164384	7	349	6	0.017192	0.857143	GO:0005876	gprofiler_converted	spindle microtubule	4196	4388
PP7435_Chr1-1156				query_1	TRUE	0.00164384	7	349	6	0.017192	0.857143	GO:1902292	gprofiler_converted	cell cycle DNA replication initiation	4196	3743
PP7435_Chr1-1157				query_1	TRUE	0.00170084	21	349	10	0.0286533	0.47619	GO:0007265	gprofiler_converted	Ras protein signal transduction	4196	771
PP7435_Chr1-1175				query_1	TRUE	0.00182301	17	349	9	0.025788	0.529412	GO:0033047	gprofiler_converted	regulation of mitotic sister chromatid segregation	4196	1832
PP7435_Chr1-1184				query_1	TRUE	0.00182301	17	349	9	0.025788	0.529412	GO:0072686	gprofiler_converted	mitotic spindle	4196	4915
PP7435_Chr1-1221				query_1	TRUE	0.00182301	17	349	9	0.025788	0.529412	GO:0030312	gprofiler_converted	external encapsulating structure	4196	4524
PP7435_Chr1-1229				query_1	TRUE	0.0019868	10	349	7	0.0200573	0.7	GO:0045005	gprofiler_converted	DNA-templated DNA replication maintenance of fidelity	4196	2358
PP7435_Chr1-1235				query_1	TRUE	0.0019868	10	349	7	0.0200573	0.7	GO:0051233	gprofiler_converted	spindle midzone	4196	4834
PP7435_Chr1-1240				query_1	TRUE	0.00236699	47	349	15	0.0429799	0.319149	GO:1901617	gprofiler_converted	organic hydroxy compound biosynthetic process	4196	3664
PP7435_Chr1-1278				query_1	TRUE	0.00238291	31	349	12	0.034384	0.387097	GO:0000910	gprofiler_converted	cytokinesis	4196	152
PP7435_Chr1-1285				query_1	TRUE	0.0023915	91	349	22	0.0630372	0.241758	GO:0098687	gprofiler_converted	chromosomal region	4196	4954
PP7435_Chr1-1287				query_1	TRUE	0.00240766	180	349	34	0.0974212	0.188889	GO:0071944	gprofiler_converted	cell periphery	4196	4907
PP7435_Chr1-1292				query_1	TRUE	0.00288987	22	349	10	0.0286533	0.454545	GO:0000281	gprofiler_converted	mitotic cytokinesis	4196	57
PP7435_Chr1-1301				query_1	TRUE	0.00288987	22	349	10	0.0286533	0.454545	GO:0007093	gprofiler_converted	mitotic cell cycle checkpoint signaling	4196	741
PP7435_Chr1-1311				query_1	TRUE	0.00307692	5	349	5	0.0143266	1	GO:0072414	gprofiler_converted	response to mitotic cell cycle checkpoint signaling	4196	3270
PP7435_Chr1-1330				query_1	TRUE	0.00307692	5	349	5	0.0143266	1	GO:0090235	gprofiler_converted	regulation of metaphase plate congression	4196	3363
PP7435_Chr1-1344				query_1	TRUE	0.00307692	5	349	5	0.0143266	1	GO:0140429	gprofiler_converted	positive regulation of mitotic sister chromatid biorientation	4196	3554
PP7435_Chr1-1362				query_1	TRUE	0.00307692	5	349	5	0.0143266	1	GO:0072485	gprofiler_converted	response to spindle assembly checkpoint signaling	4196	3278
PP7435_Chr1-1391				query_1	TRUE	0.00307692	5	349	5	0.0143266	1	GO:0072479	gprofiler_converted	response to mitotic cell cycle spindle assembly checkpoint signaling	4196	3277
PP7435_Chr1-1392				query_1	TRUE	0.00307692	5	349	5	0.0143266	1	GO:0072476	gprofiler_converted	response to mitotic spindle checkpoint signaling	4196	3276
PP7435_Chr1-1413				query_1	TRUE	0.00307692	5	349	5	0.0143266	1	GO:0072417	gprofiler_converted	response to spindle checkpoint signaling	4196	3271
PP7435_Chr1-1418				query_1	TRUE	0.00307692	5	349	5	0.0143266	1	GO:0140274	gprofiler_converted	repair of kinetochore microtubule attachment defect	4196	3546
PP7435_Chr1-1445				query_1	TRUE	0.00307692	5	349	5	0.0143266	1	GO:0140273	gprofiler_converted	repair of mitotic kinetochore microtubule attachment defect	4196	3545
PP7435_Chr1-1452				query_1	TRUE	0.00307692	5	349	5	0.0143266	1	GO:1990758	gprofiler_converted	mitotic sister chromatid biorientation	4196	4068
PP7435_Chr1-1474				query_1	TRUE	0.00307692	5	349	5	0.0143266	1	GO:0051987	gprofiler_converted	positive regulation of attachment of spindle microtubules to kinetochore	4196	2893
PP7435_Chr1-1482				query_1	TRUE	0.00307692	5	349	5	0.0143266	1	GO:1902423	gprofiler_converted	regulation of attachment of mitotic spindle microtubules to kinetochore	4196	3763
PP7435_Chr1-1511				query_1	TRUE	0.00307692	5	349	5	0.0143266	1	GO:1902425	gprofiler_converted	positive regulation of attachment of mitotic spindle microtubules to kinetochore	4196	3765
PP7435_Chr1-1523				query_1	TRUE	0.00307692	5	349	5	0.0143266	1	GO:0051988	gprofiler_converted	regulation of attachment of spindle microtubules to kinetochore	4196	2894
PP7435_Chr1-1530				query_1	TRUE	0.00323249	14	349	8	0.0229226	0.571429	GO:0009277	gprofiler_converted	fungal-type cell wall	4196	4429
PP7435_Chr1-1535				query_1	TRUE	0.00323249	14	349	8	0.0229226	0.571429	GO:0007064	gprofiler_converted	mitotic sister chromatid cohesion	4196	735
PP7435_Chr1-1545				query_1	TRUE	0.00323249	14	349	8	0.0229226	0.571429	GO:0045132	gprofiler_converted	meiotic chromosome segregation	4196	2377
PP7435_Chr1-1557				query_1	TRUE	0.00338087	18	349	9	0.025788	0.5	GO:1902749	gprofiler_converted	regulation of cell cycle G2/M phase transition	4196	3792
PP7435_Chr1-1559				query_1	TRUE	0.00338087	18	349	9	0.025788	0.5	GO:0007018	gprofiler_converted	microtubule-based movement	4196	712
PP7435_Chr1-1565				query_1	TRUE	0.0035791	144	349	29	0.0830946	0.201389	GO:0055086	gprofiler_converted	nucleobase-containing small molecule metabolic process	4196	2909
PP7435_Chr1-1578				query_1	TRUE	0.00460993	38	349	13	0.0372493	0.342105	GO:0007264	gprofiler_converted	small GTPase mediated signal transduction	4196	770
PP7435_Chr1-1653				query_1	TRUE	0.00473865	23	349	10	0.0286533	0.434783	GO:0061640	gprofiler_converted	cytoskeleton-dependent cytokinesis	4196	2975
PP7435_Chr1-2005				query_1	TRUE	0.00513851	33	349	12	0.034384	0.363636	GO:0007127	gprofiler_converted	meiosis I	4196	753
PP7435_Chr1-2104				query_1	TRUE	0.00513851	33	349	12	0.034384	0.363636	GO:0033044	gprofiler_converted	regulation of chromosome organization	4196	1829
PP7435_Chr1-2192				query_1	TRUE	0.00530807	44	349	14	0.0401146	0.318182	GO:0032200	gprofiler_converted	telomere organization	4196	1723
PP7435_Chr1-2236				query_1	TRUE	0.00535083	62	349	17	0.0487106	0.274194	GO:0071554	gprofiler_converted	cell wall organization or biogenesis	4196	3207
PP7435_Chr1-2346				query_1	TRUE	0.00611463	8	349	6	0.017192	0.75	GO:0043601	gprofiler_converted	nuclear replisome	4196	4784
PP7435_Chr1-2753				query_1	TRUE	0.00713256	45	349	14	0.0401146	0.311111	GO:0007346	gprofiler_converted	regulation of mitotic cell cycle	4196	775
PP7435_Chr1-2885				query_1	TRUE	0.0071912	104	349	23	0.0659026	0.221154	GO:0051726	gprofiler_converted	regulation of cell cycle	4196	2863
PP7435_Chr1-3028				query_1	TRUE	0.00735479	34	349	12	0.034384	0.352941	GO:0003697	gprofiler_converted	single-stranded DNA binding	4196	5204
PP7435_Chr1-3193				query_1	TRUE	0.00736681	51	349	15	0.0429799	0.294118	GO:0008092	gprofiler_converted	cytoskeletal protein binding	4196	5794
PP7435_Chr1-3424				query_1	TRUE	0.00759535	476	349	66	0.189112	0.138655	GO:0050896	gprofiler_converted	response to stimulus	4196	2686
PP7435_Chr1-3446				query_1	TRUE	0.00852772	215	349	37	0.106017	0.172093	GO:0044283	gprofiler_converted	small molecule biosynthetic process	4196	2322
PP7435_Chr2-0008				query_1	TRUE	0.0113126	12	349	7	0.0200573	0.583333	GO:0006268	gprofiler_converted	DNA unwinding involved in DNA replication	4196	349
PP7435_Chr2-0039				query_1	TRUE	0.0113126	12	349	7	0.0200573	0.583333	GO:0045143	gprofiler_converted	homologous chromosome segregation	4196	2378
PP7435_Chr2-0055				query_1	TRUE	0.0113126	12	349	7	0.0200573	0.583333	GO:0010833	gprofiler_converted	telomere maintenance via telomere lengthening	4196	1129
PP7435_Chr2-0061				query_1	TRUE	0.0116984	59	349	16	0.0458453	0.271186	GO:1901987	gprofiler_converted	regulation of cell cycle phase transition	4196	3709
PP7435_Chr2-0068				query_1	TRUE	0.0119304	16	349	8	0.0229226	0.5	GO:0051303	gprofiler_converted	establishment of chromosome localization	4196	2788
PP7435_Chr2-0079				query_1	TRUE	0.0119304	16	349	8	0.0229226	0.5	GO:0008608	gprofiler_converted	attachment of spindle microtubules to kinetochore	4196	812
PP7435_Chr2-0082				query_1	TRUE	0.0119304	16	349	8	0.0229226	0.5	GO:0050000	gprofiler_converted	chromosome localization	4196	2667
PP7435_Chr2-0087				query_1	TRUE	0.0119304	16	349	8	0.0229226	0.5	GO:0051310	gprofiler_converted	metaphase chromosome alignment	4196	2793
PP7435_Chr2-0094				query_1	TRUE	0.0170603	9	349	6	0.017192	0.666667	GO:0000022	gprofiler_converted	mitotic spindle elongation	4196	7
PP7435_Chr2-0119				query_1	TRUE	0.0170603	9	349	6	0.017192	0.666667	GO:1990023	gprofiler_converted	mitotic spindle midzone	4196	5031
PP7435_Chr2-0123				query_1	TRUE	0.0170603	9	349	6	0.017192	0.666667	GO:0051231	gprofiler_converted	spindle elongation	4196	2759
PP7435_Chr2-0124				query_1	TRUE	0.0171988	6	349	5	0.0143266	0.833333	GO:0072396	gprofiler_converted	response to cell cycle checkpoint signaling	4196	3268
PP7435_Chr2-0133				query_1	TRUE	0.0171988	6	349	5	0.0143266	0.833333	GO:0071216	gprofiler_converted	cellular response to biotic stimulus	4196	3155
PP7435_Chr2-0151				query_1	TRUE	0.0171988	6	349	5	0.0143266	0.833333	GO:0070193	gprofiler_converted	synaptonemal complex organization	4196	3042
PP7435_Chr2-0152				query_1	TRUE	0.0171988	6	349	5	0.0143266	0.833333	GO:0032888	gprofiler_converted	regulation of mitotic spindle elongation	4196	1802
PP7435_Chr2-0153				query_1	TRUE	0.0171988	6	349	5	0.0143266	0.833333	GO:0032887	gprofiler_converted	regulation of spindle elongation	4196	1801
PP7435_Chr2-0163				query_1	TRUE	0.0171988	6	349	5	0.0143266	0.833333	GO:0072687	gprofiler_converted	meiotic spindle	4196	4916
PP7435_Chr2-0166				query_1	TRUE	0.0175198	26	349	10	0.0286533	0.384615	GO:0045930	gprofiler_converted	negative regulation of mitotic cell cycle	4196	2450
PP7435_Chr2-0167				query_1	TRUE	0.0175198	26	349	10	0.0286533	0.384615	GO:0035825	gprofiler_converted	homologous recombination	4196	2021
PP7435_Chr2-0168				query_1	TRUE	0.0175198	26	349	10	0.0286533	0.384615	GO:0032508	gprofiler_converted	DNA duplex unwinding	4196	1774
PP7435_Chr2-0171				query_1	TRUE	0.0176821	74	349	18	0.0515759	0.243243	GO:0044770	gprofiler_converted	cell cycle phase transition	4196	2332
PP7435_Chr2-0189				query_1	TRUE	0.0195527	578	349	75	0.2149	0.129758	GO:1901362	gprofiler_converted	organic cyclic compound biosynthetic process	4196	3648
PP7435_Chr2-0190				query_1	TRUE	0.0206747	909	349	107	0.30659	0.117712	GO:0071840	gprofiler_converted	cellular component organization or biogenesis	4196	3237
PP7435_Chr2-0207				query_1	TRUE	0.0209148	17	349	8	0.0229226	0.470588	GO:0010389	gprofiler_converted	regulation of G2/M transition of mitotic cell cycle	4196	1059
PP7435_Chr2-0208				query_1	TRUE	0.0211924	43	349	13	0.0372493	0.302326	GO:1901990	gprofiler_converted	regulation of mitotic cell cycle phase transition	4196	3712
PP7435_Chr2-0230				query_1	TRUE	0.0227689	13	349	7	0.0200573	0.538462	GO:0005576	gprofiler_converted	extracellular region	4196	4267
PP7435_Chr2-0247				query_1	TRUE	0.0227689	13	349	7	0.0200573	0.538462	GO:0032465	gprofiler_converted	regulation of cytokinesis	4196	1764
PP7435_Chr2-0255				query_1	TRUE	0.025039	97	349	21	0.0601719	0.216495	GO:0140097	gprofiler_converted	catalytic activity, acting on DNA	4196	6961
PP7435_Chr2-0257				query_1	TRUE	0.0298797	717	349	88	0.252149	0.122734	GO:0043232	gprofiler_converted	intracellular non-membrane-bounded organelle	4196	4773
PP7435_Chr2-0269				query_1	TRUE	0.0298797	717	349	88	0.252149	0.122734	GO:0043228	gprofiler_converted	non-membrane-bounded organelle	4196	4770
PP7435_Chr2-0281				query_1	TRUE	0.0349419	18	349	8	0.0229226	0.444444	GO:0005816	gprofiler_converted	spindle pole body	4196	4360
PP7435_Chr2-0292				query_1	TRUE	0.0373869	4	349	4	0.0114613	1	GO:1903341	gprofiler_converted	regulation of meiotic DNA double-strand break formation	4196	3861
PP7435_Chr2-0306				query_1	TRUE	0.0373869	4	349	4	0.0114613	1	GO:0006279	gprofiler_converted	premeiotic DNA replication	4196	360
PP7435_Chr2-0323				query_1	TRUE	0.0373869	4	349	4	0.0114613	1	GO:0019673	gprofiler_converted	GDP-mannose metabolic process	4196	1444
PP7435_Chr2-0325				query_1	TRUE	0.0373869	4	349	4	0.0114613	1	GO:0009298	gprofiler_converted	GDP-mannose biosynthetic process	4196	966
PP7435_Chr2-0341				query_1	TRUE	0.0389884	23	349	9	0.025788	0.391304	GO:0033045	gprofiler_converted	regulation of sister chromatid segregation	4196	1830
PP7435_Chr2-0344				query_1	TRUE	0.0389884	23	349	9	0.025788	0.391304	GO:0044839	gprofiler_converted	cell cycle G2/M phase transition	4196	2349
PP7435_Chr2-0349				query_1	TRUE	0.0396705	10	349	6	0.017192	0.6	GO:0072698	gprofiler_converted	protein localization to microtubule cytoskeleton	4196	3305
PP7435_Chr2-0354				query_1	TRUE	0.0396705	10	349	6	0.017192	0.6	GO:0003887	gprofiler_converted	DNA-directed DNA polymerase activity	4196	5264
PP7435_Chr2-0359				query_1	TRUE	0.0396705	10	349	6	0.017192	0.6	GO:0007004	gprofiler_converted	telomere maintenance via telomerase	4196	703
PP7435_Chr2-0367				query_1	TRUE	0.0396705	10	349	6	0.017192	0.6	GO:0007096	gprofiler_converted	regulation of exit from mitosis	4196	744
PP7435_Chr2-0370				query_1	TRUE	0.0396705	10	349	6	0.017192	0.6	GO:0000786	gprofiler_converted	nucleosome	4196	4235
PP7435_Chr2-0391				query_1	TRUE	0.0396705	10	349	6	0.017192	0.6	GO:0051984	gprofiler_converted	positive regulation of chromosome segregation	4196	2890
PP7435_Chr2-0425				query_1	TRUE	0.0396705	10	349	6	0.017192	0.6	GO:0042575	gprofiler_converted	DNA polymerase complex	4196	4752
PP7435_Chr2-0451				query_1	TRUE	0.0396705	10	349	6	0.017192	0.6	GO:0005826	gprofiler_converted	actomyosin contractile ring	4196	4364
PP7435_Chr2-0455				query_1	TRUE	0.0396705	10	349	6	0.017192	0.6	GO:0044380	gprofiler_converted	protein localization to cytoskeleton	4196	2324
PP7435_Chr2-0472				query_1	TRUE	0.0396705	10	349	6	0.017192	0.6	GO:0070938	gprofiler_converted	contractile ring	4196	4878
PP7435_Chr2-0485				query_1	TRUE	0.0396705	10	349	6	0.017192	0.6	GO:0030894	gprofiler_converted	replisome	4196	4557
PP7435_Chr2-0519				query_1	TRUE	0.0396705	10	349	6	0.017192	0.6	GO:0110085	gprofiler_converted	mitotic actomyosin contractile ring	4196	4986
PP7435_Chr2-0543				query_1	TRUE	0.0423052	14	349	7	0.0200573	0.5	GO:0051302	gprofiler_converted	regulation of cell division	4196	2787
PP7435_Chr2-0550				query_1	TRUE	0.0423052	14	349	7	0.0200573	0.5	GO:0031298	gprofiler_converted	replication fork protection complex	4196	4586
PP7435_Chr2-0575				query_1	TRUE	0.0434085	65	349	16	0.0458453	0.246154	GO:0006066	gprofiler_converted	alcohol metabolic process	4196	267
PP7435_Chr2-0579				query_1	TRUE	0.0444306	34	349	11	0.0315186	0.323529	GO:0000075	gprofiler_converted	cell cycle checkpoint signaling	4196	20
PP7435_Chr2-0587
PP7435_Chr2-0588
PP7435_Chr2-0595				Kegg enrichment
PP7435_Chr2-0628				query	significant	p_value	term_size	query_size	intersection_size	precision	recall	term_id	source	term_name	effective_domain_size	source_order	parents
PP7435_Chr2-0637				query_1	TRUE	1.0018e-12	95	277	34	0.122744	0.357895	04111	Kegg_Ontology	Cell cycle - yeast [PATH:ppa04111]	3309	145
PP7435_Chr2-0642				query_1	TRUE	7.32418e-10	87	277	29	0.104693	0.333333	03032	Kegg_Ontology	DNA replication proteins [BR:ppa03032]	3309	118
PP7435_Chr2-0643				query_1	TRUE	3.13149e-07	32	277	15	0.0541516	0.46875	03030	Kegg_Ontology	DNA replication [PATH:ppa03030]	3309	117
PP7435_Chr2-0647				query_1	TRUE	6.17609e-07	58	277	20	0.0722022	0.344828	04812	Kegg_Ontology	Cytoskeleton proteins [BR:ppa04812]	3309	163
PP7435_Chr2-0654				query_1	TRUE	2.15226e-06	278	277	50	0.180505	0.179856	03036	Kegg_Ontology	Chromosome and associated proteins [BR:ppa03036]	3309	119
PP7435_Chr2-0655				query_1	TRUE	4.30541e-06	76	277	22	0.0794224	0.289474	04113	Kegg_Ontology	Meiosis - yeast [PATH:ppa04113]	3309	146
PP7435_Chr2-0664				query_1	TRUE	5.30623e-05	20	277	10	0.0361011	0.5	03440	Kegg_Ontology	Homologous recombination [PATH:ppa03440]	3309	136
PP7435_Chr2-0669				query_1	TRUE	9.64005e-05	147	277	30	0.108303	0.204082	03400	Kegg_Ontology	DNA repair and recombination proteins [BR:ppa03400]	3309	132
PP7435_Chr2-0695				query_1	TRUE	0.000105877	163	277	32	0.115523	0.196319	04147	Kegg_Ontology	Exosome [BR:ppa04147]	3309	159
PP7435_Chr2-0702				query_1	TRUE	0.000328568	19	277	9	0.032491	0.473684	03430	Kegg_Ontology	Mismatch repair [PATH:ppa03430]	3309	135
PP7435_Chr2-0707				query_1	TRUE	0.00115215	17	277	8	0.0288809	0.470588	00100	Kegg_Ontology	Steroid biosynthesis [PATH:ppa00100]	3309	11
PP7435_Chr2-0752				query_1	TRUE	0.0338145	20	277	7	0.0252708	0.35	00400	Kegg_Ontology	Phenylalanine, tyrosine and tryptophan biosynthesis [PATH:ppa00400]	3309	36
PP7435_Chr2-0770
PP7435_Chr2-0780
PP7435_Chr2-0781
PP7435_Chr2-0794
PP7435_Chr2-0806
PP7435_Chr2-0816
PP7435_Chr2-0839
PP7435_Chr2-0845
PP7435_Chr2-0852
PP7435_Chr2-0857
PP7435_Chr2-0859
PP7435_Chr2-0871
PP7435_Chr2-0873
PP7435_Chr2-0890
PP7435_Chr2-0891
PP7435_Chr2-0903
PP7435_Chr2-0920
PP7435_Chr2-0925
PP7435_Chr2-0933
PP7435_Chr2-0937
PP7435_Chr2-0945
PP7435_Chr2-0967
PP7435_Chr2-1030
PP7435_Chr2-1057
PP7435_Chr2-1077
PP7435_Chr2-1087
PP7435_Chr2-1111
PP7435_Chr2-1120
PP7435_Chr2-1147
PP7435_Chr2-1150
PP7435_Chr2-1156
PP7435_Chr2-1193
PP7435_Chr2-1195
PP7435_Chr2-1205
PP7435_Chr2-1208
PP7435_Chr2-1209
PP7435_Chr2-1216
PP7435_Chr2-1217
PP7435_Chr2-1228
PP7435_Chr2-1255
PP7435_Chr2-1261
PP7435_Chr2-1440
PP7435_Chr2-1682
PP7435_Chr2-2243
PP7435_Chr2-2254
PP7435_Chr2-2408
PP7435_Chr2-2463
PP7435_Chr2-2562
PP7435_Chr2-2716
PP7435_Chr3-0047
PP7435_Chr3-0071
PP7435_Chr3-0124
PP7435_Chr3-0127
PP7435_Chr3-0134
PP7435_Chr3-0146
PP7435_Chr3-0158
PP7435_Chr3-0161
PP7435_Chr3-0176
PP7435_Chr3-0188
PP7435_Chr3-0196
PP7435_Chr3-0211
PP7435_Chr3-0214
PP7435_Chr3-0220
PP7435_Chr3-0233
PP7435_Chr3-0245
PP7435_Chr3-0257
PP7435_Chr3-0258
PP7435_Chr3-0260
PP7435_Chr3-0267
PP7435_Chr3-0273
PP7435_Chr3-0285
PP7435_Chr3-0300
PP7435_Chr3-0307
PP7435_Chr3-0317
PP7435_Chr3-0363
PP7435_Chr3-0364
PP7435_Chr3-0368
PP7435_Chr3-0371
PP7435_Chr3-0382
PP7435_Chr3-0428
PP7435_Chr3-0430
PP7435_Chr3-0435
PP7435_Chr3-0441
PP7435_Chr3-0453
PP7435_Chr3-0470
PP7435_Chr3-0482
PP7435_Chr3-0525
PP7435_Chr3-0527
PP7435_Chr3-0533
PP7435_Chr3-0545
PP7435_Chr3-0546
PP7435_Chr3-0567
PP7435_Chr3-0591
PP7435_Chr3-0594
PP7435_Chr3-0603
PP7435_Chr3-0606
PP7435_Chr3-0615
PP7435_Chr3-0616
PP7435_Chr3-0665
PP7435_Chr3-0680
PP7435_Chr3-0691
PP7435_Chr3-0695
PP7435_Chr3-0696
PP7435_Chr3-0729
PP7435_Chr3-0749
PP7435_Chr3-0750
PP7435_Chr3-0808
PP7435_Chr3-0824
PP7435_Chr3-0844
PP7435_Chr3-0858
PP7435_Chr3-0859
PP7435_Chr3-0886
PP7435_Chr3-0893
PP7435_Chr3-0894
PP7435_Chr3-0895
PP7435_Chr3-0898
PP7435_Chr3-0957
PP7435_Chr3-0962
PP7435_Chr3-0969
PP7435_Chr3-0987
PP7435_Chr3-0990
PP7435_Chr3-0992
PP7435_Chr3-0995
PP7435_Chr3-1002
PP7435_Chr3-1008
PP7435_Chr3-1023
PP7435_Chr3-1026
PP7435_Chr3-1038
PP7435_Chr3-1060
PP7435_Chr3-1068
PP7435_Chr3-1075
PP7435_Chr3-1095
PP7435_Chr3-1096
PP7435_Chr3-1097
PP7435_Chr3-1128
PP7435_Chr3-1149
PP7435_Chr3-1160
PP7435_Chr3-1163
PP7435_Chr3-1175
PP7435_Chr3-1189
PP7435_Chr3-1199
PP7435_Chr3-1205
PP7435_Chr3-1206
PP7435_Chr3-1479
PP7435_Chr3-1501
PP7435_Chr3-1743
PP7435_Chr3-1765
PP7435_Chr3-1787
PP7435_Chr3-1963
PP7435_Chr3-2183
PP7435_Chr3-2326
PP7435_Chr3-2557
PP7435_Chr3-2722
PP7435_Chr3-2810
PP7435_Chr4-0009
PP7435_Chr4-0010
PP7435_Chr4-0028
PP7435_Chr4-0038
PP7435_Chr4-0041
PP7435_Chr4-0054
PP7435_Chr4-0069
PP7435_Chr4-0087
PP7435_Chr4-0090
PP7435_Chr4-0096
PP7435_Chr4-0099
PP7435_Chr4-0101
PP7435_Chr4-0105
PP7435_Chr4-0185
PP7435_Chr4-0217
PP7435_Chr4-0242
PP7435_Chr4-0260
PP7435_Chr4-0263
PP7435_Chr4-0274
PP7435_Chr4-0280
PP7435_Chr4-0293
PP7435_Chr4-0309
PP7435_Chr4-0326
PP7435_Chr4-0328
PP7435_Chr4-0338
PP7435_Chr4-0341
PP7435_Chr4-0346
PP7435_Chr4-0353
PP7435_Chr4-0357
PP7435_Chr4-0367
PP7435_Chr4-0371
PP7435_Chr4-0387
PP7435_Chr4-0396
PP7435_Chr4-0411
PP7435_Chr4-0413
PP7435_Chr4-0415
PP7435_Chr4-0421
PP7435_Chr4-0422
PP7435_Chr4-0441
PP7435_Chr4-0447
PP7435_Chr4-0454
PP7435_Chr4-0456
PP7435_Chr4-0469
PP7435_Chr4-0478
PP7435_Chr4-0492
PP7435_Chr4-0519
PP7435_Chr4-0563
PP7435_Chr4-0581
PP7435_Chr4-0597
PP7435_Chr4-0600
PP7435_Chr4-0605
PP7435_Chr4-0625
PP7435_Chr4-0628
PP7435_Chr4-0629
PP7435_Chr4-0642
PP7435_Chr4-0651
PP7435_Chr4-0658
PP7435_Chr4-0665
PP7435_Chr4-0670
PP7435_Chr4-0690
PP7435_Chr4-0692
PP7435_Chr4-0699
PP7435_Chr4-0704
PP7435_Chr4-0705
PP7435_Chr4-0706
PP7435_Chr4-0712
PP7435_Chr4-0771
PP7435_Chr4-0810
PP7435_Chr4-0811
PP7435_Chr4-0818
PP7435_Chr4-0835
PP7435_Chr4-0836
PP7435_Chr4-0907
PP7435_Chr4-0925
PP7435_Chr4-0927
PP7435_Chr4-0952
PP7435_Chr4-0953
PP7435_Chr4-0954
PP7435_Chr4-0983
PP7435_Chr4-0989
PP7435_Chr4-0993
PP7435_Chr4-0997
PP7435_Chr4-1011
PP7435_Chr4-1018
PP7435_Chr4-1035
PP7435_Chr4-1046
PP7435_Chr4-1312
PP7435_Chr4-1719
PP7435_Chr4-1873

## Sheet: Cluster 2
MSTRG.1041				GO enrichment
MSTRG.1075				query	significant	p_value	term_size	query_size	intersection_size	precision	recall	term_id	source	term_name	effective_domain_size	source_order	parents
MSTRG.169				query_1	TRUE	1.56513e-08	291	295	53	0.179661	0.182131	GO:0016491	gprofiler_converted	oxidoreductase activity	4196	6103
MSTRG.1715				query_1	TRUE	0.00177854	211	295	34	0.115254	0.161137	GO:0046914	gprofiler_converted	transition metal ion binding	4196	6640
MSTRG.1878				query_1	TRUE	0.00449639	548	295	65	0.220339	0.118613	GO:0046872	gprofiler_converted	metal ion binding	4196	6635
MSTRG.1892				query_1	TRUE	0.00739167	556	295	65	0.220339	0.116906	GO:0043169	gprofiler_converted	cation binding	4196	6575
MSTRG.2058				query_1	TRUE	0.0159811	4	295	4	0.0135593	1	GO:0046185	gprofiler_converted	aldehyde catabolic process	4196	2516
MSTRG.2209
MSTRG.3152
MSTRG.3443				Kegg enrichment
MSTRG.3505				query	significant	p_value	term_size	query_size	intersection_size	precision	recall	term_id	source	term_name	effective_domain_size	source_order	parents
MSTRG.3538				query_1	TRUE	0.000394848	41	187	11	0.0588235	0.268293	00620	Kegg_Ontology	Pyruvate metabolism [PATH:ppa00620]	3309	65
MSTRG.372				query_1	TRUE	0.000837666	23	187	8	0.0427807	0.347826	00680	Kegg_Ontology	Methane metabolism [PATH:ppa00680]	3309	71
MSTRG.3754				query_1	TRUE	0.00602279	37	187	9	0.0481283	0.243243	00010	Kegg_Ontology	Glycolysis / Gluconeogenesis [PATH:ppa00010]	3309	1
MSTRG.4014				query_1	TRUE	0.013926	41	187	9	0.0481283	0.219512	04146	Kegg_Ontology	Peroxisome [PATH:ppa04146]	3309	158
MSTRG.405				query_1	TRUE	0.0192402	13	187	5	0.026738	0.384615	00071	Kegg_Ontology	Fatty acid degradation [PATH:ppa00071]	3309	10
MSTRG.4371				query_1	TRUE	0.0351829	29	187	7	0.0374332	0.241379	04213	Kegg_Ontology	Longevity regulating pathway - multiple species [PATH:ppa04213]	3309	161
MSTRG.4376				query_1	TRUE	0.0442455	88	187	13	0.0695187	0.147727	99980	Kegg_Ontology	Enzymes with EC numbers	3309	170
MSTRG.487
MSTRG.5077
MSTRG.5282
PP7435_Chr1-0005
PP7435_Chr1-0018
PP7435_Chr1-0037
PP7435_Chr1-0078
PP7435_Chr1-0092
PP7435_Chr1-0093
PP7435_Chr1-0097
PP7435_Chr1-0104
PP7435_Chr1-0105
PP7435_Chr1-0122
PP7435_Chr1-0129
PP7435_Chr1-0146
PP7435_Chr1-0148
PP7435_Chr1-0153
PP7435_Chr1-0155
PP7435_Chr1-0235
PP7435_Chr1-0241
PP7435_Chr1-0246
PP7435_Chr1-0257
PP7435_Chr1-0260
PP7435_Chr1-0270
PP7435_Chr1-0301
PP7435_Chr1-0323
PP7435_Chr1-0336
PP7435_Chr1-0368
PP7435_Chr1-0373
PP7435_Chr1-0378
PP7435_Chr1-0411
PP7435_Chr1-0419
PP7435_Chr1-0424
PP7435_Chr1-0426
PP7435_Chr1-0430
PP7435_Chr1-0435
PP7435_Chr1-0444
PP7435_Chr1-0463
PP7435_Chr1-0475
PP7435_Chr1-0476
PP7435_Chr1-0478
PP7435_Chr1-0479
PP7435_Chr1-0508
PP7435_Chr1-0525
PP7435_Chr1-0533
PP7435_Chr1-0569
PP7435_Chr1-0578
PP7435_Chr1-0592
PP7435_Chr1-0593
PP7435_Chr1-0597
PP7435_Chr1-0604
PP7435_Chr1-0618
PP7435_Chr1-0639
PP7435_Chr1-0640
PP7435_Chr1-0641
PP7435_Chr1-0663
PP7435_Chr1-0681
PP7435_Chr1-0700
PP7435_Chr1-0703
PP7435_Chr1-0704
PP7435_Chr1-0726
PP7435_Chr1-0737
PP7435_Chr1-0758
PP7435_Chr1-0759
PP7435_Chr1-0768
PP7435_Chr1-0788
PP7435_Chr1-0814
PP7435_Chr1-0834
PP7435_Chr1-0841
PP7435_Chr1-0852
PP7435_Chr1-0881
PP7435_Chr1-0913
PP7435_Chr1-0935
PP7435_Chr1-0939
PP7435_Chr1-0964
PP7435_Chr1-0966
PP7435_Chr1-1000
PP7435_Chr1-1019
PP7435_Chr1-1025
PP7435_Chr1-1029
PP7435_Chr1-1044
PP7435_Chr1-1065
PP7435_Chr1-1125
PP7435_Chr1-1132
PP7435_Chr1-1133
PP7435_Chr1-1136
PP7435_Chr1-1177
PP7435_Chr1-1190
PP7435_Chr1-1201
PP7435_Chr1-1203
PP7435_Chr1-1212
PP7435_Chr1-1231
PP7435_Chr1-1255
PP7435_Chr1-1275
PP7435_Chr1-1280
PP7435_Chr1-1283
PP7435_Chr1-1351
PP7435_Chr1-1381
PP7435_Chr1-1395
PP7435_Chr1-1396
PP7435_Chr1-1446
PP7435_Chr1-1466
PP7435_Chr1-1472
PP7435_Chr1-1507
PP7435_Chr1-1512
PP7435_Chr1-1514
PP7435_Chr1-1516
PP7435_Chr1-1518
PP7435_Chr1-1521
PP7435_Chr1-1546
PP7435_Chr1-1551
PP7435_Chr1-1571
PP7435_Chr1-1573
PP7435_Chr1-1580
PP7435_Chr1-1581
PP7435_Chr1-1594
PP7435_Chr1-1628
PP7435_Chr1-1950
PP7435_Chr1-2225
PP7435_Chr1-2247
PP7435_Chr1-2280
PP7435_Chr1-2610
PP7435_Chr1-2665
PP7435_Chr1-2775
PP7435_Chr1-2962
PP7435_Chr1-3116
PP7435_Chr2-0050
PP7435_Chr2-0062
PP7435_Chr2-0099
PP7435_Chr2-0112
PP7435_Chr2-0118
PP7435_Chr2-0121
PP7435_Chr2-0122
PP7435_Chr2-0143
PP7435_Chr2-0173
PP7435_Chr2-0176
PP7435_Chr2-0180
PP7435_Chr2-0186
PP7435_Chr2-0217
PP7435_Chr2-0218
PP7435_Chr2-0248
PP7435_Chr2-0266
PP7435_Chr2-0302
PP7435_Chr2-0304
PP7435_Chr2-0305
PP7435_Chr2-0319
PP7435_Chr2-0331
PP7435_Chr2-0332
PP7435_Chr2-0392
PP7435_Chr2-0423
PP7435_Chr2-0426
PP7435_Chr2-0430
PP7435_Chr2-0436
PP7435_Chr2-0443
PP7435_Chr2-0463
PP7435_Chr2-0488
PP7435_Chr2-0490
PP7435_Chr2-0527
PP7435_Chr2-0537
PP7435_Chr2-0541
PP7435_Chr2-0555
PP7435_Chr2-0556
PP7435_Chr2-0562
PP7435_Chr2-0572
PP7435_Chr2-0582
PP7435_Chr2-0630
PP7435_Chr2-0659
PP7435_Chr2-0672
PP7435_Chr2-0673
PP7435_Chr2-0688
PP7435_Chr2-0712
PP7435_Chr2-0714
PP7435_Chr2-0723
PP7435_Chr2-0726
PP7435_Chr2-0749
PP7435_Chr2-0753
PP7435_Chr2-0762
PP7435_Chr2-0766
PP7435_Chr2-0776
PP7435_Chr2-0778
PP7435_Chr2-0787
PP7435_Chr2-0790
PP7435_Chr2-0792
PP7435_Chr2-0804
PP7435_Chr2-0821
PP7435_Chr2-0843
PP7435_Chr2-0849
PP7435_Chr2-0872
PP7435_Chr2-0887
PP7435_Chr2-0898
PP7435_Chr2-0908
PP7435_Chr2-0935
PP7435_Chr2-0969
PP7435_Chr2-0976
PP7435_Chr2-0978
PP7435_Chr2-0980
PP7435_Chr2-0988
PP7435_Chr2-0990
PP7435_Chr2-0992
PP7435_Chr2-0993
PP7435_Chr2-1013
PP7435_Chr2-1019
PP7435_Chr2-1044
PP7435_Chr2-1099
PP7435_Chr2-1115
PP7435_Chr2-1161
PP7435_Chr2-1202
PP7435_Chr2-1238
PP7435_Chr2-1240
PP7435_Chr2-1269
PP7435_Chr2-1275
PP7435_Chr2-1285
PP7435_Chr2-1288
PP7435_Chr2-1291
PP7435_Chr2-1352
PP7435_Chr2-1363
PP7435_Chr2-1550
PP7435_Chr2-1660
PP7435_Chr2-1891
PP7435_Chr2-2199
PP7435_Chr3-0091
PP7435_Chr3-0094
PP7435_Chr3-0100
PP7435_Chr3-0113
PP7435_Chr3-0139
PP7435_Chr3-0140
PP7435_Chr3-0145
PP7435_Chr3-0160
PP7435_Chr3-0170
PP7435_Chr3-0193
PP7435_Chr3-0217
PP7435_Chr3-0228
PP7435_Chr3-0296
PP7435_Chr3-0309
PP7435_Chr3-0312
PP7435_Chr3-0324
PP7435_Chr3-0349
PP7435_Chr3-0350
PP7435_Chr3-0351
PP7435_Chr3-0352
PP7435_Chr3-0372
PP7435_Chr3-0389
PP7435_Chr3-0391
PP7435_Chr3-0394
PP7435_Chr3-0395
PP7435_Chr3-0409
PP7435_Chr3-0422
PP7435_Chr3-0496
PP7435_Chr3-0508
PP7435_Chr3-0542
PP7435_Chr3-0558
PP7435_Chr3-0561
PP7435_Chr3-0563
PP7435_Chr3-0568
PP7435_Chr3-0577
PP7435_Chr3-0663
PP7435_Chr3-0684
PP7435_Chr3-0708
PP7435_Chr3-0721
PP7435_Chr3-0741
PP7435_Chr3-0759
PP7435_Chr3-0762
PP7435_Chr3-0767
PP7435_Chr3-0772
PP7435_Chr3-0782
PP7435_Chr3-0802
PP7435_Chr3-0804
PP7435_Chr3-0806
PP7435_Chr3-0832
PP7435_Chr3-0849
PP7435_Chr3-0855
PP7435_Chr3-0874
PP7435_Chr3-0880
PP7435_Chr3-0885
PP7435_Chr3-0889
PP7435_Chr3-0912
PP7435_Chr3-0931
PP7435_Chr3-0932
PP7435_Chr3-0940
PP7435_Chr3-0941
PP7435_Chr3-0942
PP7435_Chr3-0944
PP7435_Chr3-0996
PP7435_Chr3-1009
PP7435_Chr3-1042
PP7435_Chr3-1043
PP7435_Chr3-1102
PP7435_Chr3-1110
PP7435_Chr3-1139
PP7435_Chr3-1150
PP7435_Chr3-1158
PP7435_Chr3-1176
PP7435_Chr3-1197
PP7435_Chr3-1214
PP7435_Chr3-1215
PP7435_Chr3-1219
PP7435_Chr3-1234
PP7435_Chr3-1325
PP7435_Chr3-1369
PP7435_Chr3-1974
PP7435_Chr3-2205
PP7435_Chr3-2271
PP7435_Chr3-2348
PP7435_Chr3-2425
PP7435_Chr3-2447
PP7435_Chr3-2689
PP7435_Chr4-0012
PP7435_Chr4-0065
PP7435_Chr4-0091
PP7435_Chr4-0107
PP7435_Chr4-0108
PP7435_Chr4-0109
PP7435_Chr4-0111
PP7435_Chr4-0113
PP7435_Chr4-0120
PP7435_Chr4-0128
PP7435_Chr4-0130
PP7435_Chr4-0135
PP7435_Chr4-0141
PP7435_Chr4-0146
PP7435_Chr4-0157
PP7435_Chr4-0169
PP7435_Chr4-0184
PP7435_Chr4-0205
PP7435_Chr4-0207
PP7435_Chr4-0222
PP7435_Chr4-0228
PP7435_Chr4-0238
PP7435_Chr4-0262
PP7435_Chr4-0267
PP7435_Chr4-0304
PP7435_Chr4-0305
PP7435_Chr4-0306
PP7435_Chr4-0323
PP7435_Chr4-0342
PP7435_Chr4-0343
PP7435_Chr4-0369
PP7435_Chr4-0373
PP7435_Chr4-0410
PP7435_Chr4-0423
PP7435_Chr4-0434
PP7435_Chr4-0443
PP7435_Chr4-0463
PP7435_Chr4-0475
PP7435_Chr4-0479
PP7435_Chr4-0489
PP7435_Chr4-0543
PP7435_Chr4-0551
PP7435_Chr4-0574
PP7435_Chr4-0576
PP7435_Chr4-0582
PP7435_Chr4-0589
PP7435_Chr4-0606
PP7435_Chr4-0623
PP7435_Chr4-0637
PP7435_Chr4-0647
PP7435_Chr4-0654
PP7435_Chr4-0680
PP7435_Chr4-0686
PP7435_Chr4-0694
PP7435_Chr4-0713
PP7435_Chr4-0714
PP7435_Chr4-0744
PP7435_Chr4-0758
PP7435_Chr4-0790
PP7435_Chr4-0791
PP7435_Chr4-0827
PP7435_Chr4-0849
PP7435_Chr4-0859
PP7435_Chr4-0863
PP7435_Chr4-0905
PP7435_Chr4-0908
PP7435_Chr4-0912
PP7435_Chr4-0920
PP7435_Chr4-0936
PP7435_Chr4-0949
PP7435_Chr4-0956
PP7435_Chr4-0976
PP7435_Chr4-1006
PP7435_Chr4-1007
PP7435_Chr4-1017
PP7435_Chr4-1576
PP7435_Chr4-1642
PP7435_Chr4-1675
PP7435_Chr4-1708
PP7435_Chr4-1807
PP7435_Chr4-2071
PP7435_Chr4-2082
PP7435_Mit-0185
PP7435_Mit-0205

## Sheet: Cluster 3
PP7435_Chr1-0914				GO enrichment
MSTRG.2225				query	significant	p_value	term_size	query_size	intersection_size	precision	recall	term_id	source	term_name	effective_domain_size	source_order	parents
MSTRG.830				query_1	TRUE	7.00171e-21	178	252	52	0.206349	0.292135	GO:0005840	gprofiler_converted	ribosome	4196	4372
PP7435_Chr1-0028				query_1	TRUE	8.13901e-20	145	252	46	0.18254	0.317241	GO:0003735	gprofiler_converted	structural constituent of ribosome	4196	5218
PP7435_Chr1-0049				query_1	TRUE	8.66918e-18	197	252	51	0.202381	0.258883	GO:0005198	gprofiler_converted	structural molecule activity	4196	5728
PP7435_Chr1-0064				query_1	TRUE	5.68811e-11	327	252	56	0.222222	0.171254	GO:0043604	gprofiler_converted	amide biosynthetic process	4196	2257
PP7435_Chr1-0076				query_1	TRUE	6.17295e-11	298	252	53	0.210317	0.177852	GO:0006412	gprofiler_converted	translation	4196	423
PP7435_Chr1-0118				query_1	TRUE	1.09372e-10	302	252	53	0.210317	0.175497	GO:0043043	gprofiler_converted	peptide biosynthetic process	4196	2189
PP7435_Chr1-0125				query_1	TRUE	2.30321e-10	358	252	58	0.230159	0.162011	GO:0043603	gprofiler_converted	amide metabolic process	4196	2256
PP7435_Chr1-0128				query_1	TRUE	4.35064e-10	312	252	53	0.210317	0.169872	GO:0006518	gprofiler_converted	peptide metabolic process	4196	487
PP7435_Chr1-0136				query_1	TRUE	9.37633e-09	21	252	13	0.0515873	0.619048	GO:0022626	gprofiler_converted	cytosolic ribosome	4196	4493
PP7435_Chr1-0220				query_1	TRUE	4.86045e-08	717	252	84	0.333333	0.117155	GO:0043232	gprofiler_converted	intracellular non-membrane-bounded organelle	4196	4773
PP7435_Chr1-0221				query_1	TRUE	4.86045e-08	717	252	84	0.333333	0.117155	GO:0043228	gprofiler_converted	non-membrane-bounded organelle	4196	4770
PP7435_Chr1-0249				query_1	TRUE	1.56376e-07	83	252	23	0.0912698	0.277108	GO:0044391	gprofiler_converted	ribosomal subunit	4196	4794
PP7435_Chr1-0292				query_1	TRUE	2.0743e-07	342	252	51	0.202381	0.149123	GO:1990904	gprofiler_converted	ribonucleoprotein complex	4196	5073
PP7435_Chr1-0349				query_1	TRUE	2.52096e-07	637	252	76	0.301587	0.119309	GO:1901566	gprofiler_converted	organonitrogen compound biosynthetic process	4196	3656
PP7435_Chr1-0374				query_1	TRUE	4.50454e-05	25	252	11	0.0436508	0.44	GO:0006090	gprofiler_converted	pyruvate metabolic process	4196	283
PP7435_Chr1-0443				query_1	TRUE	0.000108898	13	252	8	0.031746	0.615385	GO:0022625	gprofiler_converted	cytosolic large ribosomal subunit	4196	4492
PP7435_Chr1-0451				query_1	TRUE	0.000229992	47	252	14	0.0555556	0.297872	GO:0015934	gprofiler_converted	large ribosomal subunit	4196	4448
PP7435_Chr1-0467				query_1	TRUE	0.000832646	1237	252	109	0.43254	0.0881164	GO:0032991	gprofiler_converted	protein-containing complex	4196	4664
PP7435_Chr1-0474				query_1	TRUE	0.0060625	914	252	84	0.333333	0.0919037	GO:0019538	gprofiler_converted	protein metabolic process	4196	1429
PP7435_Chr1-0480				query_1	TRUE	0.010355	7	252	5	0.0198413	0.714286	GO:0022627	gprofiler_converted	cytosolic small ribosomal subunit	4196	4494
PP7435_Chr1-0483				query_1	TRUE	0.0133655	1259	252	106	0.420635	0.0841938	GO:1901564	gprofiler_converted	organonitrogen compound metabolic process	4196	3654
PP7435_Chr1-0499				query_1	TRUE	0.0391349	38	252	10	0.0396825	0.263158	GO:0015935	gprofiler_converted	small ribosomal subunit	4196	4449
PP7435_Chr1-0501				query_1	TRUE	0.0476368	832	252	75	0.297619	0.0901442	GO:0044271	gprofiler_converted	cellular nitrogen compound biosynthetic process	4196	2317
PP7435_Chr1-0505
PP7435_Chr1-0520
PP7435_Chr1-0531				Kegg enrichment
PP7435_Chr1-0532				query	significant	p_value	term_size	query_size	intersection_size	precision	recall	term_id	source	term_name	effective_domain_size	source_order	parents
PP7435_Chr1-0576				query_1	TRUE	1.82185e-26	118	215	48	0.223256	0.40678	03010	Kegg_Ontology	Ribosome [PATH:ppa03010]	3309	105
PP7435_Chr1-0602				query_1	TRUE	5.20291e-23	137	215	48	0.223256	0.350365	03011	Kegg_Ontology	Ribosome [BR:ppa03011]	3309	106
PP7435_Chr1-0613				query_1	TRUE	0.000573466	37	215	11	0.0511628	0.297297	00010	Kegg_Ontology	Glycolysis / Gluconeogenesis [PATH:ppa00010]	3309	1
PP7435_Chr1-0628				query_1	TRUE	0.00369585	24	215	8	0.0372093	0.333333	00020	Kegg_Ontology	Citrate cycle (TCA cycle) [PATH:ppa00020]	3309	2
PP7435_Chr1-0648
PP7435_Chr1-0660
PP7435_Chr1-0662
PP7435_Chr1-0710
PP7435_Chr1-0719
PP7435_Chr1-0751
PP7435_Chr1-0752
PP7435_Chr1-0757
PP7435_Chr1-0829
PP7435_Chr1-0896
PP7435_Chr1-0919
PP7435_Chr1-0920
PP7435_Chr1-0969
PP7435_Chr1-0970
PP7435_Chr1-0971
PP7435_Chr1-0977
PP7435_Chr1-1022
PP7435_Chr1-1039
PP7435_Chr1-1040
PP7435_Chr1-1106
PP7435_Chr1-1119
PP7435_Chr1-1121
PP7435_Chr1-1142
PP7435_Chr1-1144
PP7435_Chr1-1145
PP7435_Chr1-1202
PP7435_Chr1-1213
PP7435_Chr1-1218
PP7435_Chr1-1273
PP7435_Chr1-1286
PP7435_Chr1-1293
PP7435_Chr1-1294
PP7435_Chr1-1327
PP7435_Chr1-1357
PP7435_Chr1-1376
PP7435_Chr1-1401
PP7435_Chr1-1440
PP7435_Chr1-1444
PP7435_Chr1-1491
PP7435_Chr1-1495
PP7435_Chr1-1522
PP7435_Chr1-1697
PP7435_Chr1-1774
PP7435_Chr1-1873
PP7435_Chr1-1972
PP7435_Chr1-2302
PP7435_Chr1-2522
PP7435_Chr1-2643
PP7435_Chr1-2863
PP7435_Chr1-2874
PP7435_Chr1-2918
PP7435_Chr1-3160
PP7435_Chr1-3369
PP7435_Chr2-0049
PP7435_Chr2-0060
PP7435_Chr2-0114
PP7435_Chr2-0117
PP7435_Chr2-0134
PP7435_Chr2-0175
PP7435_Chr2-0185
PP7435_Chr2-0206
PP7435_Chr2-0215
PP7435_Chr2-0216
PP7435_Chr2-0240
PP7435_Chr2-0242
PP7435_Chr2-0258
PP7435_Chr2-0270
PP7435_Chr2-0271
PP7435_Chr2-0272
PP7435_Chr2-0280
PP7435_Chr2-0312
PP7435_Chr2-0346
PP7435_Chr2-0353
PP7435_Chr2-0424
PP7435_Chr2-0450
PP7435_Chr2-0482
PP7435_Chr2-0491
PP7435_Chr2-0503
PP7435_Chr2-0506
PP7435_Chr2-0521
PP7435_Chr2-0529
PP7435_Chr2-0549
PP7435_Chr2-0551
PP7435_Chr2-0557
PP7435_Chr2-0623
PP7435_Chr2-0640
PP7435_Chr2-0698
PP7435_Chr2-0703
PP7435_Chr2-0809
PP7435_Chr2-0811
PP7435_Chr2-0813
PP7435_Chr2-0844
PP7435_Chr2-0858
PP7435_Chr2-0885
PP7435_Chr2-0912
PP7435_Chr2-0929
PP7435_Chr2-0948
PP7435_Chr2-0959
PP7435_Chr2-1024
PP7435_Chr2-1049
PP7435_Chr2-1068
PP7435_Chr2-1074
PP7435_Chr2-1093
PP7435_Chr2-1095
PP7435_Chr2-1103
PP7435_Chr2-1106
PP7435_Chr2-1136
PP7435_Chr2-1160
PP7435_Chr2-1166
PP7435_Chr2-1175
PP7435_Chr2-1187
PP7435_Chr2-1215
PP7435_Chr2-1218
PP7435_Chr2-1222
PP7435_Chr2-1223
PP7435_Chr2-1251
PP7435_Chr2-1266
PP7435_Chr2-1286
PP7435_Chr2-1539
PP7435_Chr2-1748
PP7435_Chr2-1759
PP7435_Chr2-2188
PP7435_Chr2-2276
PP7435_Chr2-2309
PP7435_Chr2-2760
PP7435_Chr3-0010
PP7435_Chr3-0026
PP7435_Chr3-0037
PP7435_Chr3-0066
PP7435_Chr3-0076
PP7435_Chr3-0082
PP7435_Chr3-0110
PP7435_Chr3-0159
PP7435_Chr3-0169
PP7435_Chr3-0174
PP7435_Chr3-0189
PP7435_Chr3-0192
PP7435_Chr3-0195
PP7435_Chr3-0210
PP7435_Chr3-0223
PP7435_Chr3-0236
PP7435_Chr3-0259
PP7435_Chr3-0268
PP7435_Chr3-0303
PP7435_Chr3-0319
PP7435_Chr3-0325
PP7435_Chr3-0336
PP7435_Chr3-0354
PP7435_Chr3-0360
PP7435_Chr3-0367
PP7435_Chr3-0373
PP7435_Chr3-0413
PP7435_Chr3-0421
PP7435_Chr3-0425
PP7435_Chr3-0439
PP7435_Chr3-0451
PP7435_Chr3-0462
PP7435_Chr3-0471
PP7435_Chr3-0475
PP7435_Chr3-0476
PP7435_Chr3-0488
PP7435_Chr3-0510
PP7435_Chr3-0538
PP7435_Chr3-0588
PP7435_Chr3-0593
PP7435_Chr3-0627
PP7435_Chr3-0677
PP7435_Chr3-0700
PP7435_Chr3-0711
PP7435_Chr3-0714
PP7435_Chr3-0748
PP7435_Chr3-0753
PP7435_Chr3-0754
PP7435_Chr3-0773
PP7435_Chr3-0792
PP7435_Chr3-0795
PP7435_Chr3-0827
PP7435_Chr3-0913
PP7435_Chr3-0926
PP7435_Chr3-1037
PP7435_Chr3-1050
PP7435_Chr3-1062
PP7435_Chr3-1079
PP7435_Chr3-1100
PP7435_Chr3-1145
PP7435_Chr3-1154
PP7435_Chr3-1173
PP7435_Chr3-1264
PP7435_Chr3-1391
PP7435_Chr3-1490
PP7435_Chr3-1820
PP7435_Chr3-2095
PP7435_Chr3-2480
PP7435_Chr3-2524
PP7435_Chr3-2645
PP7435_Chr3-2678
PP7435_Chr3-2733
PP7435_Chr4-0005
PP7435_Chr4-0026
PP7435_Chr4-0061
PP7435_Chr4-0097
PP7435_Chr4-0106
PP7435_Chr4-0124
PP7435_Chr4-0144
PP7435_Chr4-0162
PP7435_Chr4-0189
PP7435_Chr4-0193
PP7435_Chr4-0202
PP7435_Chr4-0206
PP7435_Chr4-0292
PP7435_Chr4-0345
PP7435_Chr4-0363
PP7435_Chr4-0382
PP7435_Chr4-0391
PP7435_Chr4-0404
PP7435_Chr4-0424
PP7435_Chr4-0426
PP7435_Chr4-0445
PP7435_Chr4-0448
PP7435_Chr4-0453
PP7435_Chr4-0461
PP7435_Chr4-0496
PP7435_Chr4-0515
PP7435_Chr4-0524
PP7435_Chr4-0529
PP7435_Chr4-0568
PP7435_Chr4-0569
PP7435_Chr4-0571
PP7435_Chr4-0572
PP7435_Chr4-0599
PP7435_Chr4-0601
PP7435_Chr4-0645
PP7435_Chr4-0679
PP7435_Chr4-0682
PP7435_Chr4-0707
PP7435_Chr4-0716
PP7435_Chr4-0730
PP7435_Chr4-0735
PP7435_Chr4-0749
PP7435_Chr4-0759
PP7435_Chr4-0762
PP7435_Chr4-0785
PP7435_Chr4-0798
PP7435_Chr4-0800
PP7435_Chr4-0821
PP7435_Chr4-0846
PP7435_Chr4-0862
PP7435_Chr4-0868
PP7435_Chr4-0876
PP7435_Chr4-0887
PP7435_Chr4-0902
PP7435_Chr4-0913
PP7435_Chr4-0922
PP7435_Chr4-0948
PP7435_Chr4-0962
PP7435_Chr4-0963
PP7435_Chr4-0969
PP7435_Chr4-0975
PP7435_Chr4-1334
PP7435_Chr4-1466
PP7435_Chr4-1543
PP7435_Chr4-1829

## Sheet: Cluster 4
MSTRG.1084				GO enrichment
MSTRG.1165				query	significant	p_value	term_size	query_size	intersection_size	precision	recall	term_id	source	term_name	effective_domain_size	source_order	parents
PP7435_Chr1-1610				query_1	TRUE	1.82805e-05	407	305	60	0.196721	0.14742	GO:0009056	gprofiler_converted	catabolic process	4196	825
PP7435_Chr1-1306				query_1	TRUE	0.000959326	331	305	48	0.157377	0.145015	GO:1901575	gprofiler_converted	organic substance catabolic process	4196	3657
MSTRG.1498				query_1	TRUE	0.000995936	14	305	8	0.0262295	0.571429	GO:0010499	gprofiler_converted	proteasomal ubiquitin-independent protein catabolic process	4196	1068
MSTRG.2197				query_1	TRUE	0.000995936	14	305	8	0.0262295	0.571429	GO:0005839	gprofiler_converted	proteasome core complex	4196	4371
MSTRG.2730				query_1	TRUE	0.00220574	215	305	35	0.114754	0.162791	GO:0006508	gprofiler_converted	proteolysis	4196	481
MSTRG.3080				query_1	TRUE	0.00510791	186	305	31	0.101639	0.166667	GO:1901565	gprofiler_converted	organonitrogen compound catabolic process	4196	3655
MSTRG.3284				query_1	TRUE	0.00732259	45	305	13	0.042623	0.288889	GO:0000502	gprofiler_converted	proteasome complex	4196	4228
MSTRG.3409				query_1	TRUE	0.00804225	13	305	7	0.0229508	0.538462	GO:0034515	gprofiler_converted	proteasome storage granule	4196	4710
MSTRG.3765				query_1	TRUE	0.0106554	122	305	23	0.0754098	0.188525	GO:0008233	gprofiler_converted	peptidase activity	4196	5830
MSTRG.4223				query_1	TRUE	0.0133885	223	305	34	0.111475	0.152466	GO:0044248	gprofiler_converted	cellular catabolic process	4196	2313
MSTRG.4231				query_1	TRUE	0.0157793	92	305	19	0.0622951	0.206522	GO:0043161	gprofiler_converted	proteasome-mediated ubiquitin-dependent protein catabolic process	4196	2204
MSTRG.4442				query_1	TRUE	0.0217266	94	305	19	0.0622951	0.202128	GO:0010498	gprofiler_converted	proteasomal protein catabolic process	4196	1067
MSTRG.464				query_1	TRUE	0.023863	111	305	21	0.0688525	0.189189	GO:0007005	gprofiler_converted	mitochondrion organization	4196	704
MSTRG.5015				query_1	TRUE	0.0249526	137	305	24	0.0786885	0.175182	GO:0051603	gprofiler_converted	proteolysis involved in protein catabolic process	4196	2839
MSTRG.5145				query_1	TRUE	0.0255168	50	305	13	0.042623	0.26	GO:1905369	gprofiler_converted	endopeptidase complex	4196	5028
MSTRG.5180				query_1	TRUE	0.0272388	1270	305	124	0.406557	0.0976378	GO:0016020	gprofiler_converted	membrane	4196	4450
MSTRG.5313
MSTRG.5433
PP7435_Chr1-0014				Kegg enrichment
PP7435_Chr1-0029				query	significant	p_value	term_size	query_size	intersection_size	precision	recall	term_id	source	term_name	effective_domain_size	source_order	parents
PP7435_Chr1-0045				query_1	TRUE	1.36407e-06	52	233	17	0.0729614	0.326923	03051	Kegg_Ontology	Proteasome [BR:ppa03051]	3309	124
PP7435_Chr1-0083				query_1	TRUE	8.44682e-05	220	233	35	0.150215	0.159091	03029	Kegg_Ontology	Mitochondrial biogenesis [BR:ppa03029]	3309	116
PP7435_Chr1-0094				query_1	TRUE	0.000122168	36	233	12	0.0515021	0.333333	03050	Kegg_Ontology	Proteasome [PATH:ppa03050]	3309	123
PP7435_Chr1-0172				query_1	TRUE	0.000715301	102	233	20	0.0858369	0.196078	01002	Kegg_Ontology	Peptidases and inhibitors [BR:ppa01002]	3309	89
PP7435_Chr1-0196				query_1	TRUE	0.00559966	74	233	15	0.0643777	0.202703	04138	Kegg_Ontology	Autophagy - yeast [PATH:ppa04138]	3309	153
PP7435_Chr1-0206				query_1	TRUE	0.00842898	14	233	6	0.0257511	0.428571	00280	Kegg_Ontology	Valine, leucine and isoleucine degradation [PATH:ppa00280]	3309	24
PP7435_Chr1-0238				query_1	TRUE	0.013228	15	233	6	0.0257511	0.4	02010	Kegg_Ontology	ABC transporters [PATH:ppa02010]	3309	98
PP7435_Chr1-0261
PP7435_Chr1-0273
PP7435_Chr1-0275
PP7435_Chr1-0298
PP7435_Chr1-0326
PP7435_Chr1-0354
PP7435_Chr1-0358
PP7435_Chr1-0376
PP7435_Chr1-0387
PP7435_Chr1-0388
PP7435_Chr1-0393
PP7435_Chr1-0400
PP7435_Chr1-0406
PP7435_Chr1-0409
PP7435_Chr1-0418
PP7435_Chr1-0438
PP7435_Chr1-0468
PP7435_Chr1-0481
PP7435_Chr1-0489
PP7435_Chr1-0524
PP7435_Chr1-0540
PP7435_Chr1-0590
PP7435_Chr1-0594
PP7435_Chr1-0599
PP7435_Chr1-0609
PP7435_Chr1-0642
PP7435_Chr1-0646
PP7435_Chr1-0647
PP7435_Chr1-0653
PP7435_Chr1-0654
PP7435_Chr1-0667
PP7435_Chr1-0669
PP7435_Chr1-0670
PP7435_Chr1-0671
PP7435_Chr1-0672
PP7435_Chr1-0673
PP7435_Chr1-0674
PP7435_Chr1-0675
PP7435_Chr1-0688
PP7435_Chr1-0698
PP7435_Chr1-0718
PP7435_Chr1-0745
PP7435_Chr1-0761
PP7435_Chr1-0766
PP7435_Chr1-0773
PP7435_Chr1-0775
PP7435_Chr1-0780
PP7435_Chr1-0782
PP7435_Chr1-0798
PP7435_Chr1-0803
PP7435_Chr1-0807
PP7435_Chr1-0808
PP7435_Chr1-0812
PP7435_Chr1-0815
PP7435_Chr1-0817
PP7435_Chr1-0838
PP7435_Chr1-0839
PP7435_Chr1-0842
PP7435_Chr1-0845
PP7435_Chr1-0862
PP7435_Chr1-0887
PP7435_Chr1-0897
PP7435_Chr1-0932
PP7435_Chr1-0942
PP7435_Chr1-0948
PP7435_Chr1-0949
PP7435_Chr1-0951
PP7435_Chr1-0953
PP7435_Chr1-0954
PP7435_Chr1-0972
PP7435_Chr1-0974
PP7435_Chr1-0979
PP7435_Chr1-0996
PP7435_Chr1-1021
PP7435_Chr1-1050
PP7435_Chr1-1066
PP7435_Chr1-1071
PP7435_Chr1-1079
PP7435_Chr1-1082
PP7435_Chr1-1092
PP7435_Chr1-1093
PP7435_Chr1-1099
PP7435_Chr1-1113
PP7435_Chr1-1123
PP7435_Chr1-1124
PP7435_Chr1-1172
PP7435_Chr1-1182
PP7435_Chr1-1274
PP7435_Chr1-1279
PP7435_Chr1-1365
PP7435_Chr1-1387
PP7435_Chr1-1389
PP7435_Chr1-1429
PP7435_Chr1-1450
PP7435_Chr1-1490
PP7435_Chr1-1553
PP7435_Chr1-1555
PP7435_Chr1-1570
PP7435_Chr1-1582
PP7435_Chr1-1906
PP7435_Chr1-2566
PP7435_Chr1-2599
PP7435_Chr1-2676
PP7435_Chr1-3050
PP7435_Chr1-3061
PP7435_Chr1-3259
PP7435_Chr2-0003
PP7435_Chr2-0006
PP7435_Chr2-0011
PP7435_Chr2-0017
PP7435_Chr2-0059
PP7435_Chr2-0071
PP7435_Chr2-0102
PP7435_Chr2-0132
PP7435_Chr2-0137
PP7435_Chr2-0156
PP7435_Chr2-0164
PP7435_Chr2-0195
PP7435_Chr2-0201
PP7435_Chr2-0221
PP7435_Chr2-0229
PP7435_Chr2-0261
PP7435_Chr2-0283
PP7435_Chr2-0284
PP7435_Chr2-0295
PP7435_Chr2-0296
PP7435_Chr2-0333
PP7435_Chr2-0343
PP7435_Chr2-0347
PP7435_Chr2-0351
PP7435_Chr2-0357
PP7435_Chr2-0361
PP7435_Chr2-0363
PP7435_Chr2-0372
PP7435_Chr2-0378
PP7435_Chr2-0400
PP7435_Chr2-0402
PP7435_Chr2-0404
PP7435_Chr2-0411
PP7435_Chr2-0413
PP7435_Chr2-0422
PP7435_Chr2-0441
PP7435_Chr2-0460
PP7435_Chr2-0516
PP7435_Chr2-0526
PP7435_Chr2-0538
PP7435_Chr2-0558
PP7435_Chr2-0636
PP7435_Chr2-0638
PP7435_Chr2-0639
PP7435_Chr2-0645
PP7435_Chr2-0649
PP7435_Chr2-0651
PP7435_Chr2-0656
PP7435_Chr2-0660
PP7435_Chr2-0665
PP7435_Chr2-0666
PP7435_Chr2-0675
PP7435_Chr2-0684
PP7435_Chr2-0710
PP7435_Chr2-0745
PP7435_Chr2-0755
PP7435_Chr2-0756
PP7435_Chr2-0772
PP7435_Chr2-0779
PP7435_Chr2-0820
PP7435_Chr2-0856
PP7435_Chr2-0884
PP7435_Chr2-0901
PP7435_Chr2-0909
PP7435_Chr2-0911
PP7435_Chr2-0917
PP7435_Chr2-0923
PP7435_Chr2-0932
PP7435_Chr2-0947
PP7435_Chr2-0961
PP7435_Chr2-0963
PP7435_Chr2-0974
PP7435_Chr2-0979
PP7435_Chr2-0991
PP7435_Chr2-0995
PP7435_Chr2-1015
PP7435_Chr2-1020
PP7435_Chr2-1026
PP7435_Chr2-1027
PP7435_Chr2-1029
PP7435_Chr2-1047
PP7435_Chr2-1052
PP7435_Chr2-1062
PP7435_Chr2-1072
PP7435_Chr2-1079
PP7435_Chr2-1092
PP7435_Chr2-1100
PP7435_Chr2-1109
PP7435_Chr2-1159
PP7435_Chr2-1164
PP7435_Chr2-1172
PP7435_Chr2-1173
PP7435_Chr2-1185
PP7435_Chr2-1191
PP7435_Chr2-1257
PP7435_Chr2-1265
PP7435_Chr2-1295
PP7435_Chr2-1323
PP7435_Chr2-1326
PP7435_Chr2-1484
PP7435_Chr2-1605
PP7435_Chr2-1880
PP7435_Chr2-1902
PP7435_Chr2-1924
PP7435_Chr2-1935
PP7435_Chr2-1946
PP7435_Chr2-2133
PP7435_Chr2-2155
PP7435_Chr2-2386
PP7435_Chr2-2474
PP7435_Chr2-2705
PP7435_Chr2-2727
PP7435_Chr3-0007
PP7435_Chr3-0063
PP7435_Chr3-0070
PP7435_Chr3-0098
PP7435_Chr3-0104
PP7435_Chr3-0106
PP7435_Chr3-0108
PP7435_Chr3-0154
PP7435_Chr3-0162
PP7435_Chr3-0163
PP7435_Chr3-0164
PP7435_Chr3-0183
PP7435_Chr3-0187
PP7435_Chr3-0197
PP7435_Chr3-0234
PP7435_Chr3-0238
PP7435_Chr3-0298
PP7435_Chr3-0313
PP7435_Chr3-0329
PP7435_Chr3-0334
PP7435_Chr3-0342
PP7435_Chr3-0343
PP7435_Chr3-0366
PP7435_Chr3-0390
PP7435_Chr3-0403
PP7435_Chr3-0432
PP7435_Chr3-0464
PP7435_Chr3-0481
PP7435_Chr3-0489
PP7435_Chr3-0501
PP7435_Chr3-0505
PP7435_Chr3-0511
PP7435_Chr3-0512
PP7435_Chr3-0520
PP7435_Chr3-0578
PP7435_Chr3-0592
PP7435_Chr3-0597
PP7435_Chr3-0644
PP7435_Chr3-0647
PP7435_Chr3-0652
PP7435_Chr3-0660
PP7435_Chr3-0685
PP7435_Chr3-0697
PP7435_Chr3-0701
PP7435_Chr3-0736
PP7435_Chr3-0761
PP7435_Chr3-0764
PP7435_Chr3-0766
PP7435_Chr3-0803
PP7435_Chr3-0819
PP7435_Chr3-0823
PP7435_Chr3-0825
PP7435_Chr3-0842
PP7435_Chr3-0850
PP7435_Chr3-0854
PP7435_Chr3-0857
PP7435_Chr3-0879
PP7435_Chr3-0910
PP7435_Chr3-0937
PP7435_Chr3-0960
PP7435_Chr3-0966
PP7435_Chr3-0970
PP7435_Chr3-0971
PP7435_Chr3-0986
PP7435_Chr3-1055
PP7435_Chr3-1088
PP7435_Chr3-1124
PP7435_Chr3-1140
PP7435_Chr3-1143
PP7435_Chr3-1170
PP7435_Chr3-1178
PP7435_Chr3-1194
PP7435_Chr3-1208
PP7435_Chr3-1220
PP7435_Chr3-1221
PP7435_Chr3-1223
PP7435_Chr3-1236
PP7435_Chr3-1259
PP7435_Chr3-1281
PP7435_Chr3-1424
PP7435_Chr3-1468
PP7435_Chr3-2084
PP7435_Chr3-2216
PP7435_Chr3-2546
PP7435_Chr3-2612
PP7435_Chr3-2832
PP7435_Chr3-2876
PP7435_Chr4-0029
PP7435_Chr4-0030
PP7435_Chr4-0035
PP7435_Chr4-0037
PP7435_Chr4-0055
PP7435_Chr4-0064
PP7435_Chr4-0080
PP7435_Chr4-0181
PP7435_Chr4-0191
PP7435_Chr4-0196
PP7435_Chr4-0197
PP7435_Chr4-0203
PP7435_Chr4-0225
PP7435_Chr4-0237
PP7435_Chr4-0243
PP7435_Chr4-0249
PP7435_Chr4-0258
PP7435_Chr4-0277
PP7435_Chr4-0279
PP7435_Chr4-0282
PP7435_Chr4-0290
PP7435_Chr4-0295
PP7435_Chr4-0300
PP7435_Chr4-0331
PP7435_Chr4-0337
PP7435_Chr4-0368
PP7435_Chr4-0370
PP7435_Chr4-0386
PP7435_Chr4-0400
PP7435_Chr4-0405
PP7435_Chr4-0460
PP7435_Chr4-0471
PP7435_Chr4-0472
PP7435_Chr4-0476
PP7435_Chr4-0480
PP7435_Chr4-0482
PP7435_Chr4-0487
PP7435_Chr4-0510
PP7435_Chr4-0536
PP7435_Chr4-0541
PP7435_Chr4-0546
PP7435_Chr4-0557
PP7435_Chr4-0655
PP7435_Chr4-0656
PP7435_Chr4-0681
PP7435_Chr4-0700
PP7435_Chr4-0731
PP7435_Chr4-0734
PP7435_Chr4-0742
PP7435_Chr4-0756
PP7435_Chr4-0760
PP7435_Chr4-0820
PP7435_Chr4-0824
PP7435_Chr4-0870
PP7435_Chr4-0871
PP7435_Chr4-0901
PP7435_Chr4-0932
PP7435_Chr4-0935
PP7435_Chr4-0937
PP7435_Chr4-0938
PP7435_Chr4-0955
PP7435_Chr4-0964
PP7435_Chr4-0972
PP7435_Chr4-0973
PP7435_Chr4-1001
PP7435_Chr4-1004
PP7435_Chr4-1005
PP7435_Chr4-1009
PP7435_Chr4-1013
PP7435_Chr4-1016
PP7435_Chr4-1038
PP7435_Chr4-1114
PP7435_Chr4-1180
PP7435_Chr4-1301
PP7435_Chr4-1411
PP7435_Chr4-1862
PP7435_Chr4-1895
PP7435_Chr4-1972
PP7435_Mit-0015
PP7435_Mit-0025
PP7435_Mit-0035
PP7435_Mit-0060
PP7435_Mit-0175
PP7435_Mit-0220
PP7435_Mit-0327

## Sheet: lncRNA membership
	cluster_label	1	2	3	4
MSTRG.1041	2	0.0103765	0.90045	0.0111786	0.0779946
MSTRG.1084	4	0.00763267	0.10218	0.00726587	0.882921
MSTRG.1124	1	0.681051	0.0117521	0.294357	0.0128396
MSTRG.1165	4	0.0162986	0.355902	0.0161136	0.611686
MSTRG.13	1	0.790817	0.0224482	0.159415	0.0273203
MSTRG.1498	4	0.00655226	0.0936849	0.00628375	0.893479
MSTRG.1660	1	0.304923	0.180497	0.215907	0.298673
MSTRG.1680	1	0.758193	0.00590827	0.229553	0.00634561
MSTRG.169	2	0.00517046	0.946813	0.00555104	0.0424656
MSTRG.1715	2	0.0171037	0.610849	0.0170653	0.354982
MSTRG.1878	2	0.0241054	0.734402	0.0255256	0.215967
MSTRG.1892	2	0.0126736	0.873123	0.013537	0.100666
MSTRG.2058	2	0.0049643	0.938917	0.00522542	0.0508933
MSTRG.2197	4	0.0118379	0.191998	0.0114979	0.784667
MSTRG.2209	2	0.0280847	0.806277	0.0317148	0.133924
MSTRG.2225	3	0.460706	0.0147457	0.508974	0.0155746
MSTRG.3080	4	0.0864512	0.18822	0.0715923	0.653737
MSTRG.3152	2	0.00981252	0.840958	0.0101141	0.139115
MSTRG.3284	4	0.0255689	0.375981	0.0252996	0.57315
MSTRG.3382	1	0.443519	0.0578619	0.437972	0.0606472
MSTRG.3409	4	0.0144092	0.250549	0.0139039	0.721138
MSTRG.3443	2	0.0143232	0.56146	0.0143579	0.409859
MSTRG.3505	2	0.0253175	0.820233	0.0284537	0.125996
MSTRG.3538	2	0.0147779	0.531841	0.0147831	0.438598
MSTRG.372	2	0.00534382	0.913972	0.00552552	0.0751585
MSTRG.3765	4	0.0298556	0.352248	0.0295309	0.588365
MSTRG.4280	1	0.809026	0.0138345	0.161105	0.0160347
MSTRG.4371	2	0.0150564	0.547287	0.0151001	0.422557
MSTRG.4376	2	0.0898132	0.581892	0.106223	0.222072
MSTRG.4442	4	0.00664406	0.069373	0.00629297	0.91769
MSTRG.464	4	0.0147063	0.236226	0.0141514	0.734916
MSTRG.487	2	0.011839	0.823104	0.0123343	0.152723
MSTRG.5180	4	0.0311088	0.338203	0.0297045	0.600983
MSTRG.5282	2	0.0153793	0.756333	0.0159204	0.212368
MSTRG.5433	4	0.0312934	0.389057	0.031178	0.548471
MSTRG.830	3	0.175898	0.0242787	0.777353	0.0224704
