# Supplementary material for: Identification and functional analysis of growth rate associated long non-coding RNAs in Komagataella phaffii
Source: Comput Struct Biotechnol J. 2025 Apr 22;27:1693–705. doi: 10.1016/j.csbj.2025.04.028 (PMC12063151; doi:10.1016/j.csbj.2025.04.028)
Supplement: Supplementary file 5 — Supplementary material [file mmc5.xlsx]

## Sheet: Cluster 1
MSTRG.1165

## Sheet: Cluster 2
MSTRG.13

## Sheet: Cluster 3
MSTRG.1660

## Sheet: Cluster 4
PP7435_Chr1-1306

## Sheet: Cluster 5
MSTRG.1041

## Sheet: Cluster 6
PP7435_Chr1-0914

## Sheet: Cluster 7
alphaMF-vHH-VTU
