# Supplementary material for: Identification and functional analysis of growth rate associated long non-coding RNAs in Komagataella phaffii
Source: Comput Struct Biotechnol J. 2025 Apr 22;27:1693–705. doi: 10.1016/j.csbj.2025.04.028 (PMC12063151; doi:10.1016/j.csbj.2025.04.028)
Supplement: Supplementary file 6 — Supplementary material [file mmc6.xlsx]

## Sheet: N interactions - lncRNA
n Interactions	lncRNA
378	MSTRG.881
372	MSTRG.4363				N lncRNAs	131
265	MSTRG.312				Total interactions	4097
142	MSTRG.4427				Mean	31.2748
121	MSTRG.5198				Median	11
113	MSTRG.4360
110	MSTRG.4376
107	MSTRG.4119
105	MSTRG.4291
95	MSTRG.1165
93	MSTRG.516
81	MSTRG.4378
80	MSTRG.3459
71	MSTRG.2123
70	MSTRG.1492
68	MSTRG.3071
67	MSTRG.5417
59	MSTRG.169
57	MSTRG.372
57	MSTRG.240
56	MSTRG.4090
56	MSTRG.1325
54	MSTRG.1041
52	MSTRG.5013
52	MSTRG.4442
49	MSTRG.3832
45	MSTRG.5076
41	MSTRG.1716
40	MSTRG.2144
39	MSTRG.4243
39	MSTRG.3538
38	MSTRG.3443
33	MSTRG.186
32	MSTRG.830
32	MSTRG.5034
31	MSTRG.346
31	MSTRG.1867
31	MSTRG.1412
30	MSTRG.783
29	MSTRG.482
28	MSTRG.5080
28	MSTRG.2202
28	MSTRG.1498
27	MSTRG.3152
23	MSTRG.2164
23	MSTRG.1633
22	MSTRG.4520
22	MSTRG.332
22	MSTRG.1084
21	MSTRG.3319
20	MSTRG.1766
19	MSTRG.1878
18	MSTRG.3148
17	MSTRG.2897
17	MSTRG.2197
16	MSTRG.4371
16	MSTRG.1829
15	MSTRG.5282
15	MSTRG.2178
14	MSTRG.820
14	MSTRG.1892
13	MSTRG.618
13	MSTRG.5180
12	MSTRG.3837
12	MSTRG.1808
11	MSTRG.4426
11	MSTRG.2774
11	MSTRG.1680
11	MSTRG.1357
10	MSTRG.5448
10	MSTRG.4558
10	MSTRG.2466
10	MSTRG.1660
9	MSTRG.754
9	MSTRG.3543
9	MSTRG.3113
8	MSTRG.980
8	MSTRG.2845
8	MSTRG.2365
8	MSTRG.152
7	MSTRG.4992
7	MSTRG.4225
7	MSTRG.3765
7	MSTRG.2209
7	MSTRG.1723
7	MSTRG.1686
7	MSTRG.1278
6	MSTRG.5420
6	MSTRG.4346
6	MSTRG.2
6	MSTRG.1560
5	MSTRG.3174
5	MSTRG.2393
5	MSTRG.13
4	MSTRG.3080
4	MSTRG.2714
4	MSTRG.2201
4	MSTRG.1684
3	MSTRG.757
3	MSTRG.3447
3	MSTRG.3340
3	MSTRG.2662
3	MSTRG.2029
2	MSTRG.4934
2	MSTRG.4763
2	MSTRG.4385
2	MSTRG.4332
2	MSTRG.4319
2	MSTRG.4280
2	MSTRG.4049
2	MSTRG.3870
2	MSTRG.2558
2	MSTRG.1784
2	MSTRG.1715
1	MSTRG.841
1	MSTRG.750
1	MSTRG.5153
1	MSTRG.46
1	MSTRG.3505
1	MSTRG.3014
1	MSTRG.2823
1	MSTRG.2619
1	MSTRG.2579
1	MSTRG.2404
1	MSTRG.2087
1	MSTRG.2018
1	MSTRG.193
1	MSTRG.1736
1	MSTRG.1261
1	MSTRG.114
1	MSTRG.1124

## Sheet: N interactions - gene (ALL)
n interactions	coding gene
152	PP7435_Chr1-1199				N genes	995
98	PP7435_Chr4-0723				Total interactions	3256
94	PP7435_Chr1-0434				Mean	3.27236
86	PP7435_Chr2-0154				Median	1
69	PP7435_Chr3-0735
58	PP7435_Chr2-0635
46	PP7435_Chr2-1277
45	PP7435_Chr1-0069
34	PP7435_Chr1-1431
33	PP7435_Chr1-0981
33	PP7435_Chr1-0124
31	PP7435_Chr1-1193
29	PP7435_Chr4-0529
28	PP7435_Chr1-0567
28	PP7435_Chr1-0566
27	PP7435_Chr2-1059
23	PP7435_Chr4-0097
21	PP7435_Chr4-0247
21	PP7435_Chr3-0557
21	PP7435_Chr1-0608
20	PP7435_Chr1-0897
19	PP7435_Chr1-0868
18	PP7435_Chr4-0677
18	PP7435_Chr1-1363
18	PP7435_Chr1-0231
17	PP7435_Chr3-0586
17	PP7435_Chr3-0170
17	PP7435_Chr2-0436
16	PP7435_Chr2-1024
16	PP7435_Chr2-0382
16	PP7435_Chr1-1095
15	PP7435_Chr4-0787
15	PP7435_Chr4-0566
15	PP7435_Chr2-2210
15	PP7435_Chr1-0933
15	PP7435_Chr1-0907
14	PP7435_Chr3-0373
14	PP7435_Chr3-0028
13	PP7435_Chr4-0872
13	PP7435_Chr4-0518
13	PP7435_Chr4-0151
13	PP7435_Chr2-0780
12	PP7435_Chr3-1424
12	PP7435_Chr3-1017
12	PP7435_Chr3-0340
12	PP7435_Chr2-0285
12	PP7435_Chr1-0635
11	PP7435_Chr4-1642
11	PP7435_Chr2-1189
11	PP7435_Chr1-0623
11	PP7435_Chr1-0498
11	PP7435_Chr1-0352
10	PP7435_Chr3-1197
10	PP7435_Chr3-0721
10	PP7435_Chr1-3138
10	PP7435_Chr1-1314
9	PP7435_Chr3-1126
9	PP7435_Chr3-0937
9	PP7435_Chr3-0742
9	PP7435_Chr2-0912
9	PP7435_Chr2-0873
9	PP7435_Chr2-0656
9	PP7435_Chr2-0081
9	PP7435_Chr2-0057
9	PP7435_Chr1-0053
9	MSTRG.3443
8	PP7435_Chr4-0419
8	PP7435_Chr3-1144
8	PP7435_Chr3-0357
8	PP7435_Chr2-2221
8	PP7435_Chr2-0934
8	PP7435_Chr2-0381
8	PP7435_Chr2-0113
8	PP7435_Chr1-1173
8	MSTRG.1165
7	PP7435_Chr4-0900
7	PP7435_Chr4-0890
7	PP7435_Chr4-0889
7	PP7435_Chr4-0234
7	PP7435_Chr3-0955
7	PP7435_Chr3-0709
7	PP7435_Chr2-1304
7	PP7435_Chr2-1093
6	PP7435_Chr4-1033
6	PP7435_Chr4-0218
6	PP7435_Chr3-1380
6	PP7435_Chr3-1177
6	PP7435_Chr3-0497
6	PP7435_Chr3-0262
6	PP7435_Chr3-0252
6	PP7435_Chr2-1214
6	PP7435_Chr2-0828
6	PP7435_Chr2-0438
6	PP7435_Chr2-0136
6	PP7435_Chr1-2764
6	PP7435_Chr1-1324
6	PP7435_Chr1-0551
6	PP7435_Chr1-0301
5	PP7435_Chr4-0530
5	PP7435_Chr4-0466
5	PP7435_Chr4-0364
5	PP7435_Chr3-1589
5	PP7435_Chr3-1178
5	PP7435_Chr3-1063
5	PP7435_Chr3-0998
5	PP7435_Chr3-0927
5	PP7435_Chr3-0548
5	PP7435_Chr3-0401
5	PP7435_Chr3-0017
5	PP7435_Chr2-0911
5	PP7435_Chr2-0073
5	PP7435_Chr1-1994
5	PP7435_Chr1-1237
5	PP7435_Chr1-1043
5	PP7435_Chr1-0867
5	PP7435_Chr1-0787
5	PP7435_Chr1-0424
5	PP7435_Chr1-0200
5	PP7435_Chr1-0126
4	PP7435_Chr4-0748
4	PP7435_Chr3-1264
4	PP7435_Chr3-1166
4	PP7435_Chr3-0924
4	PP7435_Chr3-0793
4	PP7435_Chr3-0585
4	PP7435_Chr3-0443
4	PP7435_Chr3-0084
4	PP7435_Chr2-1913
4	PP7435_Chr2-1190
4	PP7435_Chr2-1172
4	PP7435_Chr2-1128
4	PP7435_Chr2-1090
4	PP7435_Chr2-1078
4	PP7435_Chr2-0943
4	PP7435_Chr2-0924
4	PP7435_Chr2-0825
4	PP7435_Chr2-0768
4	PP7435_Chr2-0678
4	PP7435_Chr2-0639
4	PP7435_Chr2-0598
4	PP7435_Chr2-0385
4	PP7435_Chr2-0335
4	PP7435_Chr2-0334
4	PP7435_Chr2-0179
4	PP7435_Chr1-1444
4	PP7435_Chr1-1304
4	PP7435_Chr1-1092
4	PP7435_Chr1-1053
4	PP7435_Chr1-0900
4	PP7435_Chr1-0810
4	PP7435_Chr1-0713
4	PP7435_Chr1-0688
4	PP7435_Chr1-0556
4	PP7435_Chr1-0525
4	PP7435_Chr1-0499
4	PP7435_Chr1-0317
4	PP7435_Chr1-0275
4	PP7435_Chr1-0145
4	PP7435_Chr1-0128
4	MSTRG.881
4	MSTRG.4378
3	PP7435_Chr4-0942
3	PP7435_Chr4-0882
3	PP7435_Chr4-0842
3	PP7435_Chr4-0836
3	PP7435_Chr4-0803
3	PP7435_Chr4-0782
3	PP7435_Chr4-0749
3	PP7435_Chr4-0742
3	PP7435_Chr4-0733
3	PP7435_Chr4-0728
3	PP7435_Chr4-0678
3	PP7435_Chr4-0487
3	PP7435_Chr4-0353
3	PP7435_Chr4-0337
3	PP7435_Chr4-0302
3	PP7435_Chr4-0301
3	PP7435_Chr4-0181
3	PP7435_Chr4-0048
3	PP7435_Chr3-1235
3	PP7435_Chr3-1186
3	PP7435_Chr3-1091
3	PP7435_Chr3-1031
3	PP7435_Chr3-1029
3	PP7435_Chr3-0901
3	PP7435_Chr3-0891
3	PP7435_Chr3-0858
3	PP7435_Chr3-0804
3	PP7435_Chr3-0780
3	PP7435_Chr3-0645
3	PP7435_Chr3-0580
3	PP7435_Chr3-0556
3	PP7435_Chr3-0516
3	PP7435_Chr3-0484
3	PP7435_Chr3-0349
3	PP7435_Chr3-0333
3	PP7435_Chr3-0132
3	PP7435_Chr3-0104
3	PP7435_Chr3-0102
3	PP7435_Chr3-0044
3	PP7435_Chr3-0010
3	PP7435_Chr2-1638
3	PP7435_Chr2-1325
3	PP7435_Chr2-1278
3	PP7435_Chr2-1237
3	PP7435_Chr2-1210
3	PP7435_Chr2-1060
3	PP7435_Chr2-1043
3	PP7435_Chr2-1030
3	PP7435_Chr2-0996
3	PP7435_Chr2-0930
3	PP7435_Chr2-0851
3	PP7435_Chr2-0776
3	PP7435_Chr2-0760
3	PP7435_Chr2-0696
3	PP7435_Chr2-0671
3	PP7435_Chr2-0651
3	PP7435_Chr2-0634
3	PP7435_Chr2-0622
3	PP7435_Chr2-0584
3	PP7435_Chr2-0525
3	PP7435_Chr2-0401
3	PP7435_Chr2-0370
3	PP7435_Chr2-0349
3	PP7435_Chr2-0223
3	PP7435_Chr2-0192
3	PP7435_Chr2-0105
3	PP7435_Chr2-0020
3	PP7435_Chr1-2819
3	PP7435_Chr1-2434
3	PP7435_Chr1-1719
3	PP7435_Chr1-1489
3	PP7435_Chr1-1404
3	PP7435_Chr1-1252
3	PP7435_Chr1-1174
3	PP7435_Chr1-1130
3	PP7435_Chr1-1129
3	PP7435_Chr1-1097
3	PP7435_Chr1-1048
3	PP7435_Chr1-0988
3	PP7435_Chr1-0968
3	PP7435_Chr1-0921
3	PP7435_Chr1-0784
3	PP7435_Chr1-0761
3	PP7435_Chr1-0727
3	PP7435_Chr1-0650
3	PP7435_Chr1-0610
3	PP7435_Chr1-0557
3	PP7435_Chr1-0542
3	PP7435_Chr1-0488
3	PP7435_Chr1-0389
3	PP7435_Chr1-0040
3	MSTRG.5198
3	MSTRG.1492
2	PP7435_Mit-0170
2	PP7435_Chr4-1169
2	PP7435_Chr4-1011
2	PP7435_Chr4-1006
2	PP7435_Chr4-0987
2	PP7435_Chr4-0948
2	PP7435_Chr4-0928
2	PP7435_Chr4-0800
2	PP7435_Chr4-0794
2	PP7435_Chr4-0792
2	PP7435_Chr4-0778
2	PP7435_Chr4-0774
2	PP7435_Chr4-0722
2	PP7435_Chr4-0710
2	PP7435_Chr4-0646
2	PP7435_Chr4-0588
2	PP7435_Chr4-0539
2	PP7435_Chr4-0509
2	PP7435_Chr4-0506
2	PP7435_Chr4-0488
2	PP7435_Chr4-0457
2	PP7435_Chr4-0454
2	PP7435_Chr4-0436
2	PP7435_Chr4-0427
2	PP7435_Chr4-0411
2	PP7435_Chr4-0403
2	PP7435_Chr4-0386
2	PP7435_Chr4-0347
2	PP7435_Chr4-0332
2	PP7435_Chr4-0330
2	PP7435_Chr4-0324
2	PP7435_Chr4-0155
2	PP7435_Chr4-0153
2	PP7435_Chr3-2381
2	PP7435_Chr3-1886
2	PP7435_Chr3-1479
2	PP7435_Chr3-1220
2	PP7435_Chr3-1219
2	PP7435_Chr3-1123
2	PP7435_Chr3-1106
2	PP7435_Chr3-1060
2	PP7435_Chr3-1058
2	PP7435_Chr3-1056
2	PP7435_Chr3-1028
2	PP7435_Chr3-0999
2	PP7435_Chr3-0994
2	PP7435_Chr3-0977
2	PP7435_Chr3-0942
2	PP7435_Chr3-0928
2	PP7435_Chr3-0921
2	PP7435_Chr3-0886
2	PP7435_Chr3-0868
2	PP7435_Chr3-0818
2	PP7435_Chr3-0814
2	PP7435_Chr3-0813
2	PP7435_Chr3-0792
2	PP7435_Chr3-0715
2	PP7435_Chr3-0714
2	PP7435_Chr3-0711
2	PP7435_Chr3-0688
2	PP7435_Chr3-0661
2	PP7435_Chr3-0627
2	PP7435_Chr3-0605
2	PP7435_Chr3-0545
2	PP7435_Chr3-0506
2	PP7435_Chr3-0499
2	PP7435_Chr3-0464
2	PP7435_Chr3-0452
2	PP7435_Chr3-0438
2	PP7435_Chr3-0421
2	PP7435_Chr3-0361
2	PP7435_Chr3-0334
2	PP7435_Chr3-0320
2	PP7435_Chr3-0314
2	PP7435_Chr3-0292
2	PP7435_Chr3-0275
2	PP7435_Chr3-0257
2	PP7435_Chr3-0222
2	PP7435_Chr3-0219
2	PP7435_Chr3-0182
2	PP7435_Chr3-0133
2	PP7435_Chr3-0123
2	PP7435_Chr3-0116
2	PP7435_Chr3-0039
2	PP7435_Chr3-0009
2	PP7435_Chr2-1374
2	PP7435_Chr2-1309
2	PP7435_Chr2-1213
2	PP7435_Chr2-1202
2	PP7435_Chr2-1074
2	PP7435_Chr2-1032
2	PP7435_Chr2-1022
2	PP7435_Chr2-0991
2	PP7435_Chr2-0953
2	PP7435_Chr2-0948
2	PP7435_Chr2-0889
2	PP7435_Chr2-0785
2	PP7435_Chr2-0761
2	PP7435_Chr2-0732
2	PP7435_Chr2-0674
2	PP7435_Chr2-0667
2	PP7435_Chr2-0644
2	PP7435_Chr2-0641
2	PP7435_Chr2-0602
2	PP7435_Chr2-0553
2	PP7435_Chr2-0463
2	PP7435_Chr2-0457
2	PP7435_Chr2-0360
2	PP7435_Chr2-0340
2	PP7435_Chr2-0317
2	PP7435_Chr2-0245
2	PP7435_Chr2-0243
2	PP7435_Chr2-0241
2	PP7435_Chr2-0212
2	PP7435_Chr2-0198
2	PP7435_Chr2-0173
2	PP7435_Chr2-0172
2	PP7435_Chr2-0095
2	PP7435_Chr2-0064
2	PP7435_Chr2-0053
2	PP7435_Chr2-0028
2	PP7435_Chr2-0021
2	PP7435_Chr1-3347
2	PP7435_Chr1-3017
2	PP7435_Chr1-3006
2	PP7435_Chr1-2621
2	PP7435_Chr1-1585
2	PP7435_Chr1-1561
2	PP7435_Chr1-1533
2	PP7435_Chr1-1469
2	PP7435_Chr1-1460
2	PP7435_Chr1-1408
2	PP7435_Chr1-1393
2	PP7435_Chr1-1311
2	PP7435_Chr1-1303
2	PP7435_Chr1-1256
2	PP7435_Chr1-1183
2	PP7435_Chr1-1122
2	PP7435_Chr1-1105
2	PP7435_Chr1-1104
2	PP7435_Chr1-1083
2	PP7435_Chr1-1068
2	PP7435_Chr1-1034
2	PP7435_Chr1-0969
2	PP7435_Chr1-0966
2	PP7435_Chr1-0955
2	PP7435_Chr1-0869
2	PP7435_Chr1-0863
2	PP7435_Chr1-0822
2	PP7435_Chr1-0804
2	PP7435_Chr1-0677
2	PP7435_Chr1-0664
2	PP7435_Chr1-0640
2	PP7435_Chr1-0579
2	PP7435_Chr1-0527
2	PP7435_Chr1-0467
2	PP7435_Chr1-0456
2	PP7435_Chr1-0391
2	PP7435_Chr1-0377
2	PP7435_Chr1-0308
2	PP7435_Chr1-0297
2	PP7435_Chr1-0290
2	PP7435_Chr1-0287
2	PP7435_Chr1-0228
2	PP7435_Chr1-0184
2	PP7435_Chr1-0150
2	PP7435_Chr1-0139
2	PP7435_Chr1-0135
2	PP7435_Chr1-0114
2	PP7435_Chr1-0049
2	MSTRG.5080
2	MSTRG.4119
2	MSTRG.3837
2	MSTRG.3459
2	MSTRG.1412
2	MSTRG.1041
1	PP7435_Mit-0185
1	PP7435_Mit-0080
1	PP7435_Mit-0040
1	PP7435_Mit-0035
1	PP7435_Chr4-2071
1	PP7435_Chr4-2060
1	PP7435_Chr4-1862
1	PP7435_Chr4-1851
1	PP7435_Chr4-1785
1	PP7435_Chr4-1587
1	PP7435_Chr4-1499
1	PP7435_Chr4-1048
1	PP7435_Chr4-1021
1	PP7435_Chr4-1014
1	PP7435_Chr4-1005
1	PP7435_Chr4-1001
1	PP7435_Chr4-0996
1	PP7435_Chr4-0995
1	PP7435_Chr4-0992
1	PP7435_Chr4-0982
1	PP7435_Chr4-0979
1	PP7435_Chr4-0978
1	PP7435_Chr4-0975
1	PP7435_Chr4-0967
1	PP7435_Chr4-0923
1	PP7435_Chr4-0910
1	PP7435_Chr4-0898
1	PP7435_Chr4-0897
1	PP7435_Chr4-0892
1	PP7435_Chr4-0888
1	PP7435_Chr4-0885
1	PP7435_Chr4-0871
1	PP7435_Chr4-0838
1	PP7435_Chr4-0834
1	PP7435_Chr4-0820
1	PP7435_Chr4-0806
1	PP7435_Chr4-0781
1	PP7435_Chr4-0780
1	PP7435_Chr4-0771
1	PP7435_Chr4-0762
1	PP7435_Chr4-0745
1	PP7435_Chr4-0741
1	PP7435_Chr4-0738
1	PP7435_Chr4-0692
1	PP7435_Chr4-0691
1	PP7435_Chr4-0681
1	PP7435_Chr4-0675
1	PP7435_Chr4-0673
1	PP7435_Chr4-0659
1	PP7435_Chr4-0637
1	PP7435_Chr4-0628
1	PP7435_Chr4-0610
1	PP7435_Chr4-0604
1	PP7435_Chr4-0595
1	PP7435_Chr4-0581
1	PP7435_Chr4-0575
1	PP7435_Chr4-0574
1	PP7435_Chr4-0573
1	PP7435_Chr4-0564
1	PP7435_Chr4-0547
1	PP7435_Chr4-0543
1	PP7435_Chr4-0541
1	PP7435_Chr4-0527
1	PP7435_Chr4-0524
1	PP7435_Chr4-0516
1	PP7435_Chr4-0515
1	PP7435_Chr4-0508
1	PP7435_Chr4-0497
1	PP7435_Chr4-0492
1	PP7435_Chr4-0490
1	PP7435_Chr4-0485
1	PP7435_Chr4-0481
1	PP7435_Chr4-0476
1	PP7435_Chr4-0460
1	PP7435_Chr4-0452
1	PP7435_Chr4-0451
1	PP7435_Chr4-0415
1	PP7435_Chr4-0408
1	PP7435_Chr4-0384
1	PP7435_Chr4-0352
1	PP7435_Chr4-0351
1	PP7435_Chr4-0346
1	PP7435_Chr4-0316
1	PP7435_Chr4-0313
1	PP7435_Chr4-0305
1	PP7435_Chr4-0296
1	PP7435_Chr4-0292
1	PP7435_Chr4-0288
1	PP7435_Chr4-0277
1	PP7435_Chr4-0274
1	PP7435_Chr4-0255
1	PP7435_Chr4-0246
1	PP7435_Chr4-0245
1	PP7435_Chr4-0214
1	PP7435_Chr4-0209
1	PP7435_Chr4-0203
1	PP7435_Chr4-0189
1	PP7435_Chr4-0180
1	PP7435_Chr4-0167
1	PP7435_Chr4-0164
1	PP7435_Chr4-0157
1	PP7435_Chr4-0141
1	PP7435_Chr4-0133
1	PP7435_Chr4-0104
1	PP7435_Chr4-0092
1	PP7435_Chr4-0088
1	PP7435_Chr4-0073
1	PP7435_Chr4-0037
1	PP7435_Chr4-0031
1	PP7435_Chr4-0030
1	PP7435_Chr4-0018
1	PP7435_Chr3-2832
1	PP7435_Chr3-2370
1	PP7435_Chr3-2150
1	PP7435_Chr3-1875
1	PP7435_Chr3-1622
1	PP7435_Chr3-1413
1	PP7435_Chr3-1402
1	PP7435_Chr3-1238
1	PP7435_Chr3-1217
1	PP7435_Chr3-1208
1	PP7435_Chr3-1196
1	PP7435_Chr3-1179
1	PP7435_Chr3-1155
1	PP7435_Chr3-1124
1	PP7435_Chr3-1113
1	PP7435_Chr3-1112
1	PP7435_Chr3-1088
1	PP7435_Chr3-1081
1	PP7435_Chr3-1072
1	PP7435_Chr3-1065
1	PP7435_Chr3-1049
1	PP7435_Chr3-1030
1	PP7435_Chr3-1026
1	PP7435_Chr3-1021
1	PP7435_Chr3-1007
1	PP7435_Chr3-0997
1	PP7435_Chr3-0993
1	PP7435_Chr3-0982
1	PP7435_Chr3-0965
1	PP7435_Chr3-0950
1	PP7435_Chr3-0935
1	PP7435_Chr3-0920
1	PP7435_Chr3-0913
1	PP7435_Chr3-0908
1	PP7435_Chr3-0893
1	PP7435_Chr3-0889
1	PP7435_Chr3-0879
1	PP7435_Chr3-0876
1	PP7435_Chr3-0851
1	PP7435_Chr3-0849
1	PP7435_Chr3-0831
1	PP7435_Chr3-0794
1	PP7435_Chr3-0773
1	PP7435_Chr3-0752
1	PP7435_Chr3-0744
1	PP7435_Chr3-0740
1	PP7435_Chr3-0732
1	PP7435_Chr3-0730
1	PP7435_Chr3-0712
1	PP7435_Chr3-0705
1	PP7435_Chr3-0691
1	PP7435_Chr3-0682
1	PP7435_Chr3-0673
1	PP7435_Chr3-0671
1	PP7435_Chr3-0668
1	PP7435_Chr3-0666
1	PP7435_Chr3-0652
1	PP7435_Chr3-0646
1	PP7435_Chr3-0616
1	PP7435_Chr3-0600
1	PP7435_Chr3-0574
1	PP7435_Chr3-0559
1	PP7435_Chr3-0554
1	PP7435_Chr3-0549
1	PP7435_Chr3-0537
1	PP7435_Chr3-0533
1	PP7435_Chr3-0527
1	PP7435_Chr3-0526
1	PP7435_Chr3-0518
1	PP7435_Chr3-0515
1	PP7435_Chr3-0509
1	PP7435_Chr3-0500
1	PP7435_Chr3-0494
1	PP7435_Chr3-0490
1	PP7435_Chr3-0486
1	PP7435_Chr3-0485
1	PP7435_Chr3-0472
1	PP7435_Chr3-0463
1	PP7435_Chr3-0456
1	PP7435_Chr3-0451
1	PP7435_Chr3-0446
1	PP7435_Chr3-0439
1	PP7435_Chr3-0435
1	PP7435_Chr3-0428
1	PP7435_Chr3-0425
1	PP7435_Chr3-0422
1	PP7435_Chr3-0416
1	PP7435_Chr3-0411
1	PP7435_Chr3-0408
1	PP7435_Chr3-0407
1	PP7435_Chr3-0394
1	PP7435_Chr3-0371
1	PP7435_Chr3-0364
1	PP7435_Chr3-0353
1	PP7435_Chr3-0329
1	PP7435_Chr3-0316
1	PP7435_Chr3-0293
1	PP7435_Chr3-0272
1	PP7435_Chr3-0269
1	PP7435_Chr3-0266
1	PP7435_Chr3-0263
1	PP7435_Chr3-0244
1	PP7435_Chr3-0214
1	PP7435_Chr3-0188
1	PP7435_Chr3-0186
1	PP7435_Chr3-0139
1	PP7435_Chr3-0138
1	PP7435_Chr3-0135
1	PP7435_Chr3-0131
1	PP7435_Chr3-0122
1	PP7435_Chr3-0099
1	PP7435_Chr3-0086
1	PP7435_Chr3-0060
1	PP7435_Chr3-0055
1	PP7435_Chr3-0047
1	PP7435_Chr3-0018
1	PP7435_Chr3-0003
1	PP7435_Chr3-0002
1	PP7435_Chr2-2749
1	PP7435_Chr2-2628
1	PP7435_Chr2-2617
1	PP7435_Chr2-2364
1	PP7435_Chr2-1957
1	PP7435_Chr2-1924
1	PP7435_Chr2-1792
1	PP7435_Chr2-1704
1	PP7435_Chr2-1682
1	PP7435_Chr2-1627
1	PP7435_Chr2-1550
1	PP7435_Chr2-1440
1	PP7435_Chr2-1429
1	PP7435_Chr2-1305
1	PP7435_Chr2-1299
1	PP7435_Chr2-1294
1	PP7435_Chr2-1291
1	PP7435_Chr2-1282
1	PP7435_Chr2-1263
1	PP7435_Chr2-1251
1	PP7435_Chr2-1247
1	PP7435_Chr2-1235
1	PP7435_Chr2-1232
1	PP7435_Chr2-1228
1	PP7435_Chr2-1216
1	PP7435_Chr2-1188
1	PP7435_Chr2-1183
1	PP7435_Chr2-1175
1	PP7435_Chr2-1163
1	PP7435_Chr2-1159
1	PP7435_Chr2-1151
1	PP7435_Chr2-1134
1	PP7435_Chr2-1130
1	PP7435_Chr2-1122
1	PP7435_Chr2-1113
1	PP7435_Chr2-1107
1	PP7435_Chr2-1105
1	PP7435_Chr2-1102
1	PP7435_Chr2-1101
1	PP7435_Chr2-1100
1	PP7435_Chr2-1096
1	PP7435_Chr2-1091
1	PP7435_Chr2-1080
1	PP7435_Chr2-1077
1	PP7435_Chr2-1072
1	PP7435_Chr2-1064
1	PP7435_Chr2-1050
1	PP7435_Chr2-1046
1	PP7435_Chr2-1041
1	PP7435_Chr2-1028
1	PP7435_Chr2-1021
1	PP7435_Chr2-1009
1	PP7435_Chr2-1001
1	PP7435_Chr2-0999
1	PP7435_Chr2-0997
1	PP7435_Chr2-0994
1	PP7435_Chr2-0976
1	PP7435_Chr2-0968
1	PP7435_Chr2-0967
1	PP7435_Chr2-0958
1	PP7435_Chr2-0955
1	PP7435_Chr2-0946
1	PP7435_Chr2-0936
1	PP7435_Chr2-0932
1	PP7435_Chr2-0909
1	PP7435_Chr2-0898
1	PP7435_Chr2-0895
1	PP7435_Chr2-0893
1	PP7435_Chr2-0891
1	PP7435_Chr2-0859
1	PP7435_Chr2-0853
1	PP7435_Chr2-0837
1	PP7435_Chr2-0836
1	PP7435_Chr2-0826
1	PP7435_Chr2-0797
1	PP7435_Chr2-0774
1	PP7435_Chr2-0759
1	PP7435_Chr2-0752
1	PP7435_Chr2-0750
1	PP7435_Chr2-0743
1	PP7435_Chr2-0738
1	PP7435_Chr2-0705
1	PP7435_Chr2-0690
1	PP7435_Chr2-0677
1	PP7435_Chr2-0669
1	PP7435_Chr2-0662
1	PP7435_Chr2-0658
1	PP7435_Chr2-0657
1	PP7435_Chr2-0643
1	PP7435_Chr2-0637
1	PP7435_Chr2-0631
1	PP7435_Chr2-0625
1	PP7435_Chr2-0623
1	PP7435_Chr2-0620
1	PP7435_Chr2-0612
1	PP7435_Chr2-0610
1	PP7435_Chr2-0609
1	PP7435_Chr2-0579
1	PP7435_Chr2-0573
1	PP7435_Chr2-0571
1	PP7435_Chr2-0570
1	PP7435_Chr2-0566
1	PP7435_Chr2-0560
1	PP7435_Chr2-0548
1	PP7435_Chr2-0545
1	PP7435_Chr2-0540
1	PP7435_Chr2-0527
1	PP7435_Chr2-0510
1	PP7435_Chr2-0506
1	PP7435_Chr2-0505
1	PP7435_Chr2-0494
1	PP7435_Chr2-0493
1	PP7435_Chr2-0491
1	PP7435_Chr2-0472
1	PP7435_Chr2-0465
1	PP7435_Chr2-0462
1	PP7435_Chr2-0456
1	PP7435_Chr2-0450
1	PP7435_Chr2-0449
1	PP7435_Chr2-0411
1	PP7435_Chr2-0407
1	PP7435_Chr2-0405
1	PP7435_Chr2-0375
1	PP7435_Chr2-0371
1	PP7435_Chr2-0351
1	PP7435_Chr2-0348
1	PP7435_Chr2-0333
1	PP7435_Chr2-0328
1	PP7435_Chr2-0304
1	PP7435_Chr2-0300
1	PP7435_Chr2-0289
1	PP7435_Chr2-0286
1	PP7435_Chr2-0279
1	PP7435_Chr2-0273
1	PP7435_Chr2-0271
1	PP7435_Chr2-0261
1	PP7435_Chr2-0250
1	PP7435_Chr2-0239
1	PP7435_Chr2-0234
1	PP7435_Chr2-0231
1	PP7435_Chr2-0221
1	PP7435_Chr2-0217
1	PP7435_Chr2-0216
1	PP7435_Chr2-0210
1	PP7435_Chr2-0196
1	PP7435_Chr2-0164
1	PP7435_Chr2-0149
1	PP7435_Chr2-0137
1	PP7435_Chr2-0135
1	PP7435_Chr2-0134
1	PP7435_Chr2-0124
1	PP7435_Chr2-0104
1	PP7435_Chr2-0082
1	PP7435_Chr2-0010
1	PP7435_Chr2-0005
1	PP7435_Chr2-0003
1	PP7435_Chr1-3413
1	PP7435_Chr1-3358
1	PP7435_Chr1-3072
1	PP7435_Chr1-2918
1	PP7435_Chr1-2907
1	PP7435_Chr1-2852
1	PP7435_Chr1-2797
1	PP7435_Chr1-2511
1	PP7435_Chr1-2412
1	PP7435_Chr1-2368
1	PP7435_Chr1-2346
1	PP7435_Chr1-2258
1	PP7435_Chr1-2192
1	PP7435_Chr1-2038
1	PP7435_Chr1-2016
1	PP7435_Chr1-1829
1	PP7435_Chr1-1610
1	PP7435_Chr1-1602
1	PP7435_Chr1-1588
1	PP7435_Chr1-1581
1	PP7435_Chr1-1574
1	PP7435_Chr1-1543
1	PP7435_Chr1-1541
1	PP7435_Chr1-1528
1	PP7435_Chr1-1510
1	PP7435_Chr1-1471
1	PP7435_Chr1-1470
1	PP7435_Chr1-1467
1	PP7435_Chr1-1465
1	PP7435_Chr1-1462
1	PP7435_Chr1-1461
1	PP7435_Chr1-1453
1	PP7435_Chr1-1449
1	PP7435_Chr1-1448
1	PP7435_Chr1-1443
1	PP7435_Chr1-1442
1	PP7435_Chr1-1434
1	PP7435_Chr1-1429
1	PP7435_Chr1-1424
1	PP7435_Chr1-1411
1	PP7435_Chr1-1376
1	PP7435_Chr1-1375
1	PP7435_Chr1-1369
1	PP7435_Chr1-1365
1	PP7435_Chr1-1344
1	PP7435_Chr1-1341
1	PP7435_Chr1-1334
1	PP7435_Chr1-1321
1	PP7435_Chr1-1296
1	PP7435_Chr1-1295
1	PP7435_Chr1-1242
1	PP7435_Chr1-1231
1	PP7435_Chr1-1200
1	PP7435_Chr1-1176
1	PP7435_Chr1-1175
1	PP7435_Chr1-1144
1	PP7435_Chr1-1138
1	PP7435_Chr1-1136
1	PP7435_Chr1-1121
1	PP7435_Chr1-1098
1	PP7435_Chr1-1081
1	PP7435_Chr1-1073
1	PP7435_Chr1-1063
1	PP7435_Chr1-1041
1	PP7435_Chr1-1035
1	PP7435_Chr1-1033
1	PP7435_Chr1-1021
1	PP7435_Chr1-1012
1	PP7435_Chr1-1010
1	PP7435_Chr1-1000
1	PP7435_Chr1-0938
1	PP7435_Chr1-0902
1	PP7435_Chr1-0895
1	PP7435_Chr1-0888
1	PP7435_Chr1-0885
1	PP7435_Chr1-0876
1	PP7435_Chr1-0870
1	PP7435_Chr1-0844
1	PP7435_Chr1-0829
1	PP7435_Chr1-0827
1	PP7435_Chr1-0826
1	PP7435_Chr1-0820
1	PP7435_Chr1-0813
1	PP7435_Chr1-0795
1	PP7435_Chr1-0790
1	PP7435_Chr1-0742
1	PP7435_Chr1-0730
1	PP7435_Chr1-0720
1	PP7435_Chr1-0710
1	PP7435_Chr1-0706
1	PP7435_Chr1-0689
1	PP7435_Chr1-0661
1	PP7435_Chr1-0660
1	PP7435_Chr1-0647
1	PP7435_Chr1-0633
1	PP7435_Chr1-0625
1	PP7435_Chr1-0606
1	PP7435_Chr1-0599
1	PP7435_Chr1-0572
1	PP7435_Chr1-0548
1	PP7435_Chr1-0529
1	PP7435_Chr1-0515
1	PP7435_Chr1-0507
1	PP7435_Chr1-0506
1	PP7435_Chr1-0505
1	PP7435_Chr1-0493
1	PP7435_Chr1-0477
1	PP7435_Chr1-0474
1	PP7435_Chr1-0451
1	PP7435_Chr1-0449
1	PP7435_Chr1-0443
1	PP7435_Chr1-0415
1	PP7435_Chr1-0414
1	PP7435_Chr1-0392
1	PP7435_Chr1-0386
1	PP7435_Chr1-0370
1	PP7435_Chr1-0366
1	PP7435_Chr1-0364
1	PP7435_Chr1-0360
1	PP7435_Chr1-0349
1	PP7435_Chr1-0330
1	PP7435_Chr1-0327
1	PP7435_Chr1-0305
1	PP7435_Chr1-0296
1	PP7435_Chr1-0277
1	PP7435_Chr1-0276
1	PP7435_Chr1-0271
1	PP7435_Chr1-0242
1	PP7435_Chr1-0237
1	PP7435_Chr1-0225
1	PP7435_Chr1-0221
1	PP7435_Chr1-0218
1	PP7435_Chr1-0211
1	PP7435_Chr1-0196
1	PP7435_Chr1-0186
1	PP7435_Chr1-0185
1	PP7435_Chr1-0183
1	PP7435_Chr1-0182
1	PP7435_Chr1-0169
1	PP7435_Chr1-0167
1	PP7435_Chr1-0153
1	PP7435_Chr1-0143
1	PP7435_Chr1-0141
1	PP7435_Chr1-0138
1	PP7435_Chr1-0137
1	PP7435_Chr1-0119
1	PP7435_Chr1-0110
1	PP7435_Chr1-0108
1	PP7435_Chr1-0104
1	PP7435_Chr1-0102
1	PP7435_Chr1-0088
1	PP7435_Chr1-0081
1	PP7435_Chr1-0078
1	PP7435_Chr1-0075
1	PP7435_Chr1-0068
1	PP7435_Chr1-0063
1	PP7435_Chr1-0062
1	PP7435_Chr1-0059
1	PP7435_Chr1-0056
1	PP7435_Chr1-0052
1	PP7435_Chr1-0039
1	PP7435_Chr1-0021
1	PP7435_Chr1-0009
1	PP7435_Chr1-0001
1	MSTRG.830
1	MSTRG.5282
1	MSTRG.5076
1	MSTRG.4291
1	MSTRG.4090
1	MSTRG.3832
1	MSTRG.3340
1	MSTRG.3148
1	MSTRG.240
1	MSTRG.2202
1	MSTRG.2178
1	MSTRG.2144
1	MSTRG.186
1	MSTRG.1560
1	MSTRG.1498
1	MSTRG.1084

## Sheet: Interacting pairs - All
lncRNA	Coding gene partner							lncRNA				N genes
MSTRG.1041	PP7435_Chr1-0166							MSTRG.1041	60		Mean	26.4504			MSTRG.881	305
MSTRG.1041	PP7435_Chr1-0167							MSTRG.1084	13		Median	12			MSTRG.312	215
MSTRG.1041	PP7435_Chr1-0598							MSTRG.1124	2						MSTRG.4427	127
MSTRG.1041	PP7435_Chr1-0601							MSTRG.114	2						MSTRG.5198	118
MSTRG.1041	PP7435_Chr1-0602							MSTRG.1165	91						MSTRG.4291	109
MSTRG.1041	PP7435_Chr1-0954							MSTRG.1261	1						MSTRG.4119	103
MSTRG.1041	PP7435_Chr1-0955							MSTRG.1278	6						MSTRG.1165	91
MSTRG.1041	PP7435_Chr1-0957							MSTRG.1325	49						MSTRG.3459	86
MSTRG.1041	PP7435_Chr1-0958							MSTRG.1357	12						MSTRG.4378	85
MSTRG.1041	PP7435_Chr1-1047							MSTRG.13	6						MSTRG.516	76
MSTRG.1041	PP7435_Chr1-1198							MSTRG.1412	35						MSTRG.5417	73
MSTRG.1041	PP7435_Chr1-1404							MSTRG.1492	67						MSTRG.4363	72
MSTRG.1041	PP7435_Chr1-2192							MSTRG.1498	23						MSTRG.1492	67
MSTRG.1041	PP7435_Chr2-0164							MSTRG.152	4						MSTRG.4360	67
MSTRG.1041	PP7435_Chr2-0165							MSTRG.1560	5						MSTRG.372	62
MSTRG.1041	PP7435_Chr2-0166							MSTRG.1633	27						MSTRG.1041	60
MSTRG.1041	PP7435_Chr2-0541							MSTRG.1660	7						MSTRG.4442	57
MSTRG.1041	PP7435_Chr2-0549							MSTRG.1680	10						MSTRG.5013	57
MSTRG.1041	PP7435_Chr2-0550							MSTRG.1684	5						MSTRG.169	52
MSTRG.1041	PP7435_Chr2-0742							MSTRG.1686	6						MSTRG.240	51
MSTRG.1041	PP7435_Chr2-0743							MSTRG.169	52						MSTRG.1325	49
MSTRG.1041	PP7435_Chr2-0892							MSTRG.1716	39						MSTRG.3832	48
MSTRG.1041	PP7435_Chr2-0893							MSTRG.1723	12						MSTRG.4243	48
MSTRG.1041	PP7435_Chr2-1055							MSTRG.1736	1						MSTRG.3443	47
MSTRG.1041	PP7435_Chr2-1056							MSTRG.1766	20						MSTRG.5076	47
MSTRG.1041	PP7435_Chr2-1108							MSTRG.1808	13						MSTRG.2144	40
MSTRG.1041	PP7435_Chr2-1123							MSTRG.1829	20						MSTRG.1716	39
MSTRG.1041	PP7435_Chr3-0145							MSTRG.1867	26						MSTRG.3071	39
MSTRG.1041	PP7435_Chr3-0262							MSTRG.186	36						MSTRG.3538	39
MSTRG.1041	PP7435_Chr3-0263							MSTRG.1878	21						MSTRG.186	36
MSTRG.1041	PP7435_Chr3-0374							MSTRG.1892	8						MSTRG.346	36
MSTRG.1041	PP7435_Chr3-0451							MSTRG.193	1						MSTRG.1412	35
MSTRG.1041	PP7435_Chr3-0452							MSTRG.2018	2						MSTRG.4090	35
MSTRG.1041	PP7435_Chr3-0526							MSTRG.2029	5						MSTRG.482	35
MSTRG.1041	PP7435_Chr3-0544							MSTRG.2123	34						MSTRG.830	35
MSTRG.1041	PP7435_Chr3-0546							MSTRG.2144	40						MSTRG.2123	34
MSTRG.1041	PP7435_Chr3-0928							MSTRG.2164	24						MSTRG.3152	32
MSTRG.1041	PP7435_Chr3-1059							MSTRG.2178	14						MSTRG.783	32
MSTRG.1041	PP7435_Chr3-1111							MSTRG.2197	24						MSTRG.2202	29
MSTRG.1041	PP7435_Chr3-1148							MSTRG.2201	6						MSTRG.5080	29
MSTRG.1041	PP7435_Chr3-1157							MSTRG.2202	29						MSTRG.1633	27
MSTRG.1041	PP7435_Chr3-1179							MSTRG.2209	7						MSTRG.1867	26
MSTRG.1041	PP7435_Chr3-1842							MSTRG.2365	7						MSTRG.2164	24
MSTRG.1041	PP7435_Chr4-0029							MSTRG.2393	4						MSTRG.2197	24
MSTRG.1041	PP7435_Chr4-0096							MSTRG.240	51						MSTRG.332	24
MSTRG.1041	PP7435_Chr4-0110							MSTRG.2466	15						MSTRG.1498	23
MSTRG.1041	PP7435_Chr4-0206							MSTRG.2558	1						MSTRG.3319	22
MSTRG.1084	PP7435_Chr1-0867							MSTRG.2619	1						MSTRG.1878	21
MSTRG.1084	PP7435_Chr1-0868							MSTRG.2662	3						MSTRG.1766	20
MSTRG.1084	PP7435_Chr2-0505							MSTRG.2714	8						MSTRG.1829	20
MSTRG.1084	PP7435_Chr2-0506							MSTRG.2774	11						MSTRG.2897	17
MSTRG.1084	PP7435_Chr2-0676							MSTRG.2845	10						MSTRG.5034	17
MSTRG.1084	PP7435_Chr2-0677							MSTRG.2897	17						MSTRG.3148	16
MSTRG.1084	PP7435_Chr2-1306							MSTRG.2	8						MSTRG.4520	16
MSTRG.1084	PP7435_Chr4-0964							MSTRG.3014	1						MSTRG.2466	15
MSTRG.1124	PP7435_Chr1-0099							MSTRG.3071	39						MSTRG.3837	15
MSTRG.1124	PP7435_Chr1-0100							MSTRG.3080	5						MSTRG.618	15
MSTRG.114	PP7435_Chr1-0162							MSTRG.3113	7						MSTRG.820	15
MSTRG.114	PP7435_Chr1-0163							MSTRG.312	215						MSTRG.2178	14
MSTRG.1165	PP7435_Chr1-0092							MSTRG.3148	16						MSTRG.1084	13
MSTRG.1165	PP7435_Chr1-0124							MSTRG.3152	32						MSTRG.1808	13
MSTRG.1165	PP7435_Chr1-0125							MSTRG.3174	5						MSTRG.4426	13
MSTRG.1165	PP7435_Chr1-0126							MSTRG.3319	22						MSTRG.1357	12
MSTRG.1165	PP7435_Chr1-0141							MSTRG.332	24						MSTRG.1723	12
MSTRG.1165	PP7435_Chr1-0352							MSTRG.3340	4						MSTRG.4558	12
MSTRG.1165	PP7435_Chr1-0353							MSTRG.3443	47						MSTRG.5180	12
MSTRG.1165	PP7435_Chr1-0435							MSTRG.3447	4						MSTRG.5282	12
MSTRG.1165	PP7435_Chr1-0557							MSTRG.3459	86						MSTRG.2774	11
MSTRG.1165	PP7435_Chr1-0565							MSTRG.346	36						MSTRG.3543	11
MSTRG.1165	PP7435_Chr1-0719							MSTRG.3505	1						MSTRG.4371	11
MSTRG.1165	PP7435_Chr1-0722							MSTRG.3538	39						MSTRG.1680	10
MSTRG.1165	PP7435_Chr1-0869							MSTRG.3543	11						MSTRG.2845	10
MSTRG.1165	PP7435_Chr1-1078							MSTRG.372	62						MSTRG.754	10
MSTRG.1165	PP7435_Chr1-1174							MSTRG.3765	9						MSTRG.980	10
MSTRG.1165	PP7435_Chr1-1198							MSTRG.3832	48						MSTRG.3765	9
MSTRG.1165	PP7435_Chr1-1231							MSTRG.3837	15						MSTRG.4225	9
MSTRG.1165	PP7435_Chr1-1424							MSTRG.4049	3						MSTRG.4376	9
MSTRG.1165	PP7435_Chr1-1478							MSTRG.4090	35						MSTRG.5448	9
MSTRG.1165	PP7435_Chr1-2500							MSTRG.4119	103						MSTRG.1892	8
MSTRG.1165	PP7435_Chr1-2808							MSTRG.4225	9						MSTRG.2714	8
MSTRG.1165	PP7435_Chr1-2951							MSTRG.4243	48						MSTRG.2	8
MSTRG.1165	PP7435_Chr1-3149							MSTRG.4280	3						MSTRG.4992	8
MSTRG.1165	PP7435_Chr2-0272							MSTRG.4291	109						MSTRG.1660	7
MSTRG.1165	PP7435_Chr2-0504							MSTRG.4319	2						MSTRG.2209	7
MSTRG.1165	PP7435_Chr2-0631							MSTRG.4332	3						MSTRG.2365	7
MSTRG.1165	PP7435_Chr2-0679							MSTRG.4346	5						MSTRG.3113	7
MSTRG.1165	PP7435_Chr2-0681							MSTRG.4360	67						MSTRG.5420	7
MSTRG.1165	PP7435_Chr2-1025							MSTRG.4363	72						MSTRG.1278	6
MSTRG.1165	PP7435_Chr2-1058							MSTRG.4371	11						MSTRG.13	6
MSTRG.1165	PP7435_Chr2-1183							MSTRG.4376	9						MSTRG.1686	6
MSTRG.1165	PP7435_Chr2-1276							MSTRG.4378	85						MSTRG.2201	6
MSTRG.1165	PP7435_Chr2-1277							MSTRG.4385	3						MSTRG.1560	5
MSTRG.1165	PP7435_Chr3-0118							MSTRG.4426	13						MSTRG.1684	5
MSTRG.1165	PP7435_Chr3-0133							MSTRG.4427	127						MSTRG.2029	5
MSTRG.1165	PP7435_Chr3-0411							MSTRG.4442	57						MSTRG.3080	5
MSTRG.1165	PP7435_Chr3-0412							MSTRG.4520	16						MSTRG.3174	5
MSTRG.1165	PP7435_Chr3-0629							MSTRG.4558	12						MSTRG.4346	5
MSTRG.1165	PP7435_Chr3-0630							MSTRG.46	1						MSTRG.152	4
MSTRG.1165	PP7435_Chr3-0928							MSTRG.4763	3						MSTRG.2393	4
MSTRG.1165	PP7435_Chr3-1055							MSTRG.482	35						MSTRG.3340	4
MSTRG.1165	PP7435_Chr3-1179							MSTRG.4934	3						MSTRG.3447	4
MSTRG.1165	PP7435_Chr3-1402							MSTRG.4992	8						MSTRG.2662	3
MSTRG.1165	PP7435_Chr3-1413							MSTRG.5013	57						MSTRG.4049	3
MSTRG.1165	PP7435_Chr3-2161							MSTRG.5034	17						MSTRG.4280	3
MSTRG.1165	PP7435_Chr4-0096							MSTRG.5076	47						MSTRG.4332	3
MSTRG.1165	PP7435_Chr4-0145							MSTRG.5080	29						MSTRG.4385	3
MSTRG.1165	PP7435_Chr4-0147							MSTRG.5153	1						MSTRG.4763	3
MSTRG.1165	PP7435_Chr4-0154							MSTRG.516	76						MSTRG.4934	3
MSTRG.1165	PP7435_Chr4-0155							MSTRG.5180	12						MSTRG.1124	2
MSTRG.1165	PP7435_Chr4-0206							MSTRG.5198	118						MSTRG.114	2
MSTRG.1165	PP7435_Chr4-0218							MSTRG.5282	12						MSTRG.2018	2
MSTRG.1165	PP7435_Chr4-0219							MSTRG.5417	73						MSTRG.4319	2
MSTRG.1165	PP7435_Chr4-0602							MSTRG.5420	7						MSTRG.757	2
MSTRG.1165	PP7435_Chr4-0603							MSTRG.5448	9						MSTRG.1715	2
MSTRG.1165	PP7435_Chr4-0748							MSTRG.618	15						MSTRG.1784	2
MSTRG.1165	PP7435_Chr4-0750							MSTRG.754	10						MSTRG.3870	2
MSTRG.1165	PP7435_Chr4-0781							MSTRG.757	2						MSTRG.1261	1
MSTRG.1165	PP7435_Chr4-0782							MSTRG.783	32						MSTRG.1736	1
MSTRG.1165	PP7435_Chr4-0897							MSTRG.820	15						MSTRG.193	1
MSTRG.1165	PP7435_Chr4-0975							MSTRG.830	35						MSTRG.2558	1
MSTRG.1165	PP7435_Chr4-1004							MSTRG.881	305						MSTRG.2619	1
MSTRG.1261	PP7435_Chr2-1108							MSTRG.980	10						MSTRG.3014	1
MSTRG.1278	PP7435_Chr1-0442							MSTRG.1715	2						MSTRG.3505	1
MSTRG.1278	PP7435_Chr2-0383							MSTRG.1784	2						MSTRG.46	1
MSTRG.1278	PP7435_Chr3-1152							MSTRG.2087	1						MSTRG.5153	1
MSTRG.1278	PP7435_Chr3-1153							MSTRG.2404	1						MSTRG.2087	1
MSTRG.1278	PP7435_Chr4-0677							MSTRG.2579	1						MSTRG.2404	1
MSTRG.1325	PP7435_Chr1-0053							MSTRG.2823	1						MSTRG.2579	1
MSTRG.1325	PP7435_Chr1-0068							MSTRG.3870	2						MSTRG.2823	1
MSTRG.1325	PP7435_Chr1-0071							MSTRG.750	1						MSTRG.750	1
MSTRG.1325	PP7435_Chr1-0127							MSTRG.841	1						MSTRG.841	1
MSTRG.1325	PP7435_Chr1-0210
MSTRG.1325	PP7435_Chr1-0565
MSTRG.1325	PP7435_Chr1-0740
MSTRG.1325	PP7435_Chr1-0867
MSTRG.1325	PP7435_Chr1-0868
MSTRG.1325	PP7435_Chr1-0906
MSTRG.1325	PP7435_Chr1-1404
MSTRG.1325	PP7435_Chr1-1461
MSTRG.1325	PP7435_Chr2-0317
MSTRG.1325	PP7435_Chr2-0318
MSTRG.1325	PP7435_Chr2-0821
MSTRG.1325	PP7435_Chr2-0826
MSTRG.1325	PP7435_Chr2-1058
MSTRG.1325	PP7435_Chr2-1114
MSTRG.1325	PP7435_Chr2-1115
MSTRG.1325	PP7435_Chr2-1220
MSTRG.1325	PP7435_Chr2-1221
MSTRG.1325	PP7435_Chr2-1315
MSTRG.1325	PP7435_Chr3-0045
MSTRG.1325	PP7435_Chr3-0586
MSTRG.1325	PP7435_Chr3-1064
MSTRG.1325	PP7435_Chr3-1380
MSTRG.1325	PP7435_Chr3-2161
MSTRG.1325	PP7435_Chr4-0096
MSTRG.1325	PP7435_Chr4-0362
MSTRG.1325	PP7435_Chr4-0363
MSTRG.1325	PP7435_Chr4-0889
MSTRG.1357	PP7435_Chr1-0048
MSTRG.1357	PP7435_Chr1-0068
MSTRG.1357	PP7435_Chr1-0071
MSTRG.1357	PP7435_Chr1-0435
MSTRG.1357	PP7435_Chr1-0906
MSTRG.1357	PP7435_Chr1-1342
MSTRG.1357	PP7435_Chr1-1994
MSTRG.1357	PP7435_Chr3-0329
MSTRG.1357	PP7435_Chr3-0330
MSTRG.13	PP7435_Chr2-0493
MSTRG.13	PP7435_Chr2-0656
MSTRG.13	PP7435_Chr2-0826
MSTRG.13	PP7435_Chr3-0596
MSTRG.13	PP7435_Chr3-0597
MSTRG.1412	PP7435_Chr1-0058
MSTRG.1412	PP7435_Chr1-0144
MSTRG.1412	PP7435_Chr1-0272
MSTRG.1412	PP7435_Chr1-0435
MSTRG.1412	PP7435_Chr1-0504
MSTRG.1412	PP7435_Chr1-0601
MSTRG.1412	PP7435_Chr1-0602
MSTRG.1412	PP7435_Chr1-1281
MSTRG.1412	PP7435_Chr1-1455
MSTRG.1412	PP7435_Chr2-0339
MSTRG.1412	PP7435_Chr2-0444
MSTRG.1412	PP7435_Chr2-0813
MSTRG.1412	PP7435_Chr2-1058
MSTRG.1412	PP7435_Chr2-2298
MSTRG.1412	PP7435_Chr3-0282
MSTRG.1412	PP7435_Chr3-0515
MSTRG.1412	PP7435_Chr3-0517
MSTRG.1412	PP7435_Chr3-0518
MSTRG.1412	PP7435_Chr3-0922
MSTRG.1412	PP7435_Chr3-0993
MSTRG.1412	PP7435_Chr3-1179
MSTRG.1412	PP7435_Chr3-1908
MSTRG.1412	PP7435_Chr4-0401
MSTRG.1412	PP7435_Chr4-0710
MSTRG.1412	PP7435_Chr4-0854
MSTRG.1412	PP7435_Chr4-0986
MSTRG.1412	PP7435_Chr4-0987
MSTRG.1492	PP7435_Chr1-0020
MSTRG.1492	PP7435_Chr1-0021
MSTRG.1492	PP7435_Chr1-0277
MSTRG.1492	PP7435_Chr1-0279
MSTRG.1492	PP7435_Chr1-0543
MSTRG.1492	PP7435_Chr1-0544
MSTRG.1492	PP7435_Chr1-0565
MSTRG.1492	PP7435_Chr1-0566
MSTRG.1492	PP7435_Chr1-0571
MSTRG.1492	PP7435_Chr1-0906
MSTRG.1492	PP7435_Chr1-1105
MSTRG.1492	PP7435_Chr1-1107
MSTRG.1492	PP7435_Chr1-1124
MSTRG.1492	PP7435_Chr1-1174
MSTRG.1492	PP7435_Chr1-1198
MSTRG.1492	PP7435_Chr1-1281
MSTRG.1492	PP7435_Chr1-1304
MSTRG.1492	PP7435_Chr1-1305
MSTRG.1492	PP7435_Chr1-1390
MSTRG.1492	PP7435_Chr1-1430
MSTRG.1492	PP7435_Chr2-0020
MSTRG.1492	PP7435_Chr2-0022
MSTRG.1492	PP7435_Chr2-0144
MSTRG.1492	PP7435_Chr2-0197
MSTRG.1492	PP7435_Chr2-0257
MSTRG.1492	PP7435_Chr2-0344
MSTRG.1492	PP7435_Chr2-0445
MSTRG.1492	PP7435_Chr2-0496
MSTRG.1492	PP7435_Chr2-0497
MSTRG.1492	PP7435_Chr2-0571
MSTRG.1492	PP7435_Chr2-0572
MSTRG.1492	PP7435_Chr2-0890
MSTRG.1492	PP7435_Chr2-0892
MSTRG.1492	PP7435_Chr2-0893
MSTRG.1492	PP7435_Chr2-1097
MSTRG.1492	PP7435_Chr3-0171
MSTRG.1492	PP7435_Chr3-0201
MSTRG.1492	PP7435_Chr3-0578
MSTRG.1492	PP7435_Chr3-0859
MSTRG.1492	PP7435_Chr3-0928
MSTRG.1492	PP7435_Chr3-2161
MSTRG.1492	PP7435_Chr4-0156
MSTRG.1492	PP7435_Chr4-0487
MSTRG.1492	PP7435_Chr4-0488
MSTRG.1492	PP7435_Chr4-0489
MSTRG.1492	PP7435_Chr4-0781
MSTRG.1492	PP7435_Chr4-0782
MSTRG.1492	PP7435_Chr4-0889
MSTRG.1492	PP7435_Chr4-0900
MSTRG.1492	PP7435_Chr4-1001
MSTRG.1498	PP7435_Chr1-0565
MSTRG.1498	PP7435_Chr1-0607
MSTRG.1498	PP7435_Chr1-0906
MSTRG.1498	PP7435_Chr1-1109
MSTRG.1498	PP7435_Chr1-1110
MSTRG.1498	PP7435_Chr2-0383
MSTRG.1498	PP7435_Chr2-0931
MSTRG.1498	PP7435_Chr2-1058
MSTRG.1498	PP7435_Chr4-0096
MSTRG.1498	PP7435_Chr4-0392
MSTRG.1498	PP7435_Chr4-0393
MSTRG.1498	PP7435_Chr4-0427
MSTRG.1498	PP7435_Chr4-0515
MSTRG.1498	PP7435_Chr4-0516
MSTRG.1498	PP7435_Chr4-0710
MSTRG.1498	PP7435_Chr4-0854
MSTRG.152	PP7435_Chr1-1198
MSTRG.152	PP7435_Chr2-0068
MSTRG.152	PP7435_Chr2-1304
MSTRG.152	PP7435_Chr4-0530
MSTRG.1560	PP7435_Chr1-0457
MSTRG.1560	PP7435_Chr1-3105
MSTRG.1633	PP7435_Chr1-1105
MSTRG.1633	PP7435_Chr1-1107
MSTRG.1633	PP7435_Chr1-1198
MSTRG.1633	PP7435_Chr1-1430
MSTRG.1633	PP7435_Chr1-1628
MSTRG.1633	PP7435_Chr2-0068
MSTRG.1633	PP7435_Chr2-0172
MSTRG.1633	PP7435_Chr2-0505
MSTRG.1633	PP7435_Chr2-0506
MSTRG.1633	PP7435_Chr2-1187
MSTRG.1633	PP7435_Chr2-1188
MSTRG.1633	PP7435_Chr2-1276
MSTRG.1633	PP7435_Chr2-1277
MSTRG.1633	PP7435_Chr2-1304
MSTRG.1633	PP7435_Chr2-1306
MSTRG.1633	PP7435_Chr3-0374
MSTRG.1633	PP7435_Chr3-0744
MSTRG.1633	PP7435_Chr4-0152
MSTRG.1633	PP7435_Chr4-0422
MSTRG.1633	PP7435_Chr4-0565
MSTRG.1660	PP7435_Chr1-1198
MSTRG.1660	PP7435_Chr4-0565
MSTRG.1680	PP7435_Chr3-0629
MSTRG.1680	PP7435_Chr3-0630
MSTRG.1680	PP7435_Chr3-1200
MSTRG.1680	PP7435_Chr4-0014
MSTRG.1680	PP7435_Chr4-0724
MSTRG.1684	PP7435_Chr1-1404
MSTRG.1684	PP7435_Chr2-0099
MSTRG.1684	PP7435_Chr2-1429
MSTRG.1686	PP7435_Chr2-0144
MSTRG.1686	PP7435_Chr2-0317
MSTRG.1686	PP7435_Chr2-0318
MSTRG.1686	PP7435_Chr2-2397
MSTRG.1686	PP7435_Chr4-0460
MSTRG.1686	PP7435_Chr4-1367
MSTRG.169	PP7435_Chr1-0139
MSTRG.169	PP7435_Chr1-0140
MSTRG.169	PP7435_Chr1-0196
MSTRG.169	PP7435_Chr1-0391
MSTRG.169	PP7435_Chr1-0578
MSTRG.169	PP7435_Chr1-0655
MSTRG.169	PP7435_Chr1-0810
MSTRG.169	PP7435_Chr1-0811
MSTRG.169	PP7435_Chr1-0822
MSTRG.169	PP7435_Chr1-1091
MSTRG.169	PP7435_Chr1-1192
MSTRG.169	PP7435_Chr1-1198
MSTRG.169	PP7435_Chr2-0054
MSTRG.169	PP7435_Chr2-0216
MSTRG.169	PP7435_Chr2-0220
MSTRG.169	PP7435_Chr2-0409
MSTRG.169	PP7435_Chr2-0410
MSTRG.169	PP7435_Chr2-0505
MSTRG.169	PP7435_Chr2-0506
MSTRG.169	PP7435_Chr2-0935
MSTRG.169	PP7435_Chr2-1276
MSTRG.169	PP7435_Chr2-1277
MSTRG.169	PP7435_Chr2-1306
MSTRG.169	PP7435_Chr2-1682
MSTRG.169	PP7435_Chr2-1693
MSTRG.169	PP7435_Chr3-0061
MSTRG.169	PP7435_Chr3-0529
MSTRG.169	PP7435_Chr3-0928
MSTRG.169	PP7435_Chr4-0350
MSTRG.169	PP7435_Chr4-0530
MSTRG.169	PP7435_Chr4-0637
MSTRG.169	PP7435_Chr4-0666
MSTRG.169	PP7435_Chr4-0724
MSTRG.169	PP7435_Chr4-0839
MSTRG.1716	PP7435_Chr1-0126
MSTRG.1716	PP7435_Chr1-1078
MSTRG.1716	PP7435_Chr1-1130
MSTRG.1716	PP7435_Chr1-1198
MSTRG.1716	PP7435_Chr1-1281
MSTRG.1716	PP7435_Chr1-1484
MSTRG.1716	PP7435_Chr1-1485
MSTRG.1716	PP7435_Chr1-1610
MSTRG.1716	PP7435_Chr2-0505
MSTRG.1716	PP7435_Chr2-0506
MSTRG.1716	PP7435_Chr2-0631
MSTRG.1716	PP7435_Chr2-0742
MSTRG.1716	PP7435_Chr2-0744
MSTRG.1716	PP7435_Chr2-1306
MSTRG.1716	PP7435_Chr2-2397
MSTRG.1716	PP7435_Chr3-0496
MSTRG.1716	PP7435_Chr3-0498
MSTRG.1716	PP7435_Chr3-0557
MSTRG.1716	PP7435_Chr3-0558
MSTRG.1716	PP7435_Chr3-0629
MSTRG.1716	PP7435_Chr3-0630
MSTRG.1716	PP7435_Chr4-0096
MSTRG.1716	PP7435_Chr4-0676
MSTRG.1716	PP7435_Chr4-0914
MSTRG.1716	PP7435_Chr4-0915
MSTRG.1723	PP7435_Chr1-0277
MSTRG.1723	PP7435_Chr1-0278
MSTRG.1723	PP7435_Chr1-0279
MSTRG.1723	PP7435_Chr1-0303
MSTRG.1723	PP7435_Chr1-0304
MSTRG.1723	PP7435_Chr2-0068
MSTRG.1723	PP7435_Chr2-0764
MSTRG.1723	PP7435_Chr2-1304
MSTRG.1723	PP7435_Chr3-0161
MSTRG.1723	PP7435_Chr3-0162
MSTRG.1736	PP7435_Chr3-1468
MSTRG.1766	PP7435_Chr1-0708
MSTRG.1766	PP7435_Chr1-0960
MSTRG.1766	PP7435_Chr1-1198
MSTRG.1766	PP7435_Chr2-0144
MSTRG.1766	PP7435_Chr3-0557
MSTRG.1766	PP7435_Chr3-0558
MSTRG.1766	PP7435_Chr3-0629
MSTRG.1766	PP7435_Chr3-0630
MSTRG.1766	PP7435_Chr4-0530
MSTRG.1766	PP7435_Chr4-0882
MSTRG.1766	PP7435_Chr4-0883
MSTRG.1808	PP7435_Chr1-1376
MSTRG.1808	PP7435_Chr2-0341
MSTRG.1808	PP7435_Chr2-0525
MSTRG.1808	PP7435_Chr2-1276
MSTRG.1808	PP7435_Chr2-1277
MSTRG.1808	PP7435_Chr2-2012
MSTRG.1808	PP7435_Chr4-0096
MSTRG.1808	PP7435_Chr4-0418
MSTRG.1829	PP7435_Chr1-0057
MSTRG.1829	PP7435_Chr1-0064
MSTRG.1829	PP7435_Chr1-0065
MSTRG.1829	PP7435_Chr1-0068
MSTRG.1829	PP7435_Chr1-0071
MSTRG.1829	PP7435_Chr1-0116
MSTRG.1829	PP7435_Chr1-0117
MSTRG.1829	PP7435_Chr1-3160
MSTRG.1829	PP7435_Chr2-0742
MSTRG.1829	PP7435_Chr2-0743
MSTRG.1829	PP7435_Chr3-0421
MSTRG.1829	PP7435_Chr3-0557
MSTRG.1829	PP7435_Chr3-0558
MSTRG.1829	PP7435_Chr3-0943
MSTRG.1829	PP7435_Chr3-0944
MSTRG.1829	PP7435_Chr4-0724
MSTRG.1829	PP7435_Chr4-0852
MSTRG.1867	PP7435_Chr1-0116
MSTRG.1867	PP7435_Chr1-0117
MSTRG.1867	PP7435_Chr1-0127
MSTRG.1867	PP7435_Chr1-0541
MSTRG.1867	PP7435_Chr1-1430
MSTRG.1867	PP7435_Chr1-2148
MSTRG.1867	PP7435_Chr2-0242
MSTRG.1867	PP7435_Chr2-0400
MSTRG.1867	PP7435_Chr2-0997
MSTRG.1867	PP7435_Chr2-1058
MSTRG.1867	PP7435_Chr3-0134
MSTRG.1867	PP7435_Chr3-0136
MSTRG.1867	PP7435_Chr4-0382
MSTRG.1867	PP7435_Chr4-0565
MSTRG.1867	PP7435_Chr4-0900
MSTRG.186	PP7435_Chr1-0124
MSTRG.186	PP7435_Chr1-0125
MSTRG.186	PP7435_Chr1-0976
MSTRG.186	PP7435_Chr1-1192
MSTRG.186	PP7435_Chr1-1198
MSTRG.186	PP7435_Chr1-3413
MSTRG.186	PP7435_Chr2-0144
MSTRG.186	PP7435_Chr2-1262
MSTRG.186	PP7435_Chr3-0040
MSTRG.186	PP7435_Chr3-0471
MSTRG.186	PP7435_Chr3-0629
MSTRG.186	PP7435_Chr3-0630
MSTRG.186	PP7435_Chr3-1037
MSTRG.186	PP7435_Chr3-1038
MSTRG.186	PP7435_Chr3-1055
MSTRG.186	PP7435_Chr3-1058
MSTRG.186	PP7435_Chr3-2161
MSTRG.186	PP7435_Chr3-2645
MSTRG.186	PP7435_Chr4-0458
MSTRG.186	PP7435_Chr4-0459
MSTRG.186	PP7435_Chr4-0530
MSTRG.186	PP7435_Chr4-0574
MSTRG.186	PP7435_Chr4-0710
MSTRG.186	PP7435_Chr4-0854
MSTRG.186	PP7435_Chr4-0882
MSTRG.186	PP7435_Chr4-0883
MSTRG.186	PP7435_Chr4-1774
MSTRG.1878	PP7435_Chr1-0068
MSTRG.1878	PP7435_Chr1-0071
MSTRG.1878	PP7435_Chr1-0113
MSTRG.1878	PP7435_Chr1-0565
MSTRG.1878	PP7435_Chr1-0566
MSTRG.1878	PP7435_Chr1-1198
MSTRG.1878	PP7435_Chr2-0780
MSTRG.1878	PP7435_Chr2-1108
MSTRG.1878	PP7435_Chr3-0171
MSTRG.1878	PP7435_Chr3-0548
MSTRG.1878	PP7435_Chr3-0578
MSTRG.1878	PP7435_Chr3-0773
MSTRG.1878	PP7435_Chr3-2161
MSTRG.1878	PP7435_Chr4-0724
MSTRG.1878	PP7435_Chr4-0871
MSTRG.1892	PP7435_Chr1-0068
MSTRG.1892	PP7435_Chr1-0071
MSTRG.1892	PP7435_Chr1-0435
MSTRG.1892	PP7435_Chr1-1192
MSTRG.1892	PP7435_Chr3-2161
MSTRG.1892	PP7435_Chr4-0724
MSTRG.193	PP7435_Chr4-0854
MSTRG.2018	PP7435_Chr4-0362
MSTRG.2018	PP7435_Chr4-0363
MSTRG.2029	PP7435_Chr2-0184
MSTRG.2029	PP7435_Chr2-1528
MSTRG.2029	PP7435_Chr4-0847
MSTRG.2029	PP7435_Chr4-0848
MSTRG.2123	PP7435_Chr1-0124
MSTRG.2123	PP7435_Chr1-0125
MSTRG.2123	PP7435_Chr1-0277
MSTRG.2123	PP7435_Chr1-0279
MSTRG.2123	PP7435_Chr1-0435
MSTRG.2123	PP7435_Chr1-0901
MSTRG.2123	PP7435_Chr1-1192
MSTRG.2123	PP7435_Chr1-1404
MSTRG.2123	PP7435_Chr2-0203
MSTRG.2123	PP7435_Chr2-0370
MSTRG.2123	PP7435_Chr2-0371
MSTRG.2123	PP7435_Chr2-1276
MSTRG.2123	PP7435_Chr2-1277
MSTRG.2123	PP7435_Chr3-0457
MSTRG.2123	PP7435_Chr3-0505
MSTRG.2123	PP7435_Chr3-0507
MSTRG.2123	PP7435_Chr3-2161
MSTRG.2123	PP7435_Chr4-0053
MSTRG.2123	PP7435_Chr4-0152
MSTRG.2123	PP7435_Chr4-0154
MSTRG.2123	PP7435_Chr4-0155
MSTRG.2123	PP7435_Chr4-0724
MSTRG.2123	PP7435_Chr4-0835
MSTRG.2123	PP7435_Chr4-0836
MSTRG.2144	PP7435_Chr1-0068
MSTRG.2144	PP7435_Chr1-0071
MSTRG.2144	PP7435_Chr1-0435
MSTRG.2144	PP7435_Chr1-0504
MSTRG.2144	PP7435_Chr1-0711
MSTRG.2144	PP7435_Chr1-1094
MSTRG.2144	PP7435_Chr1-1103
MSTRG.2144	PP7435_Chr1-1448
MSTRG.2144	PP7435_Chr1-2841
MSTRG.2144	PP7435_Chr2-0957
MSTRG.2144	PP7435_Chr2-0958
MSTRG.2144	PP7435_Chr2-1058
MSTRG.2144	PP7435_Chr3-0374
MSTRG.2144	PP7435_Chr3-0453
MSTRG.2144	PP7435_Chr3-0494
MSTRG.2144	PP7435_Chr3-0495
MSTRG.2144	PP7435_Chr3-0586
MSTRG.2144	PP7435_Chr3-1143
MSTRG.2144	PP7435_Chr3-1180
MSTRG.2144	PP7435_Chr3-1216
MSTRG.2144	PP7435_Chr3-1217
MSTRG.2144	PP7435_Chr3-2161
MSTRG.2144	PP7435_Chr4-0304
MSTRG.2144	PP7435_Chr4-0306
MSTRG.2144	PP7435_Chr4-0329
MSTRG.2144	PP7435_Chr4-0349
MSTRG.2144	PP7435_Chr4-0531
MSTRG.2144	PP7435_Chr4-0589
MSTRG.2164	PP7435_Chr1-0120
MSTRG.2164	PP7435_Chr1-1174
MSTRG.2164	PP7435_Chr1-1192
MSTRG.2164	PP7435_Chr1-1994
MSTRG.2164	PP7435_Chr2-0407
MSTRG.2164	PP7435_Chr2-0408
MSTRG.2164	PP7435_Chr2-0609
MSTRG.2164	PP7435_Chr2-0764
MSTRG.2164	PP7435_Chr3-0009
MSTRG.2164	PP7435_Chr3-0010
MSTRG.2164	PP7435_Chr3-0171
MSTRG.2164	PP7435_Chr3-0221
MSTRG.2164	PP7435_Chr3-0496
MSTRG.2164	PP7435_Chr3-0498
MSTRG.2164	PP7435_Chr3-2161
MSTRG.2164	PP7435_Chr4-0096
MSTRG.2164	PP7435_Chr4-0407
MSTRG.2164	PP7435_Chr4-0408
MSTRG.2164	PP7435_Chr4-0473
MSTRG.2164	PP7435_Chr4-0474
MSTRG.2164	PP7435_Chr4-0889
MSTRG.2178	PP7435_Chr1-0230
MSTRG.2178	PP7435_Chr1-0476
MSTRG.2178	PP7435_Chr1-0931
MSTRG.2178	PP7435_Chr1-1078
MSTRG.2178	PP7435_Chr2-0643
MSTRG.2178	PP7435_Chr2-2122
MSTRG.2178	PP7435_Chr2-2199
MSTRG.2178	PP7435_Chr2-2397
MSTRG.2178	PP7435_Chr3-0544
MSTRG.2197	PP7435_Chr1-0068
MSTRG.2197	PP7435_Chr1-0071
MSTRG.2197	PP7435_Chr1-0121
MSTRG.2197	PP7435_Chr1-0122
MSTRG.2197	PP7435_Chr1-0435
MSTRG.2197	PP7435_Chr1-1198
MSTRG.2197	PP7435_Chr2-0068
MSTRG.2197	PP7435_Chr2-0380
MSTRG.2197	PP7435_Chr2-1025
MSTRG.2197	PP7435_Chr2-1304
MSTRG.2197	PP7435_Chr2-1781
MSTRG.2197	PP7435_Chr2-1792
MSTRG.2197	PP7435_Chr3-0561
MSTRG.2197	PP7435_Chr3-0563
MSTRG.2197	PP7435_Chr3-0937
MSTRG.2197	PP7435_Chr3-1139
MSTRG.2197	PP7435_Chr3-1140
MSTRG.2197	PP7435_Chr3-2161
MSTRG.2197	PP7435_Chr4-0523
MSTRG.2197	PP7435_Chr4-0524
MSTRG.2197	PP7435_Chr4-0724
MSTRG.2201	PP7435_Chr1-0178
MSTRG.2201	PP7435_Chr2-0802
MSTRG.2201	PP7435_Chr4-0215
MSTRG.2201	PP7435_Chr4-0216
MSTRG.2201	PP7435_Chr4-0481
MSTRG.2201	PP7435_Chr4-0482
MSTRG.2202	PP7435_Chr1-0277
MSTRG.2202	PP7435_Chr1-0279
MSTRG.2202	PP7435_Chr1-0292
MSTRG.2202	PP7435_Chr1-1430
MSTRG.2202	PP7435_Chr1-2258
MSTRG.2202	PP7435_Chr2-0136
MSTRG.2202	PP7435_Chr2-0370
MSTRG.2202	PP7435_Chr2-0371
MSTRG.2202	PP7435_Chr2-0742
MSTRG.2202	PP7435_Chr2-0743
MSTRG.2202	PP7435_Chr2-1027
MSTRG.2202	PP7435_Chr2-1028
MSTRG.2202	PP7435_Chr2-1291
MSTRG.2202	PP7435_Chr2-1315
MSTRG.2202	PP7435_Chr3-1139
MSTRG.2202	PP7435_Chr3-1140
MSTRG.2202	PP7435_Chr4-0152
MSTRG.2202	PP7435_Chr4-2159
MSTRG.2209	PP7435_Chr1-2632
MSTRG.2209	PP7435_Chr1-2907
MSTRG.2365	PP7435_Chr1-1192
MSTRG.2365	PP7435_Chr2-1276
MSTRG.2365	PP7435_Chr2-1277
MSTRG.2365	PP7435_Chr3-0464
MSTRG.2393	PP7435_Chr2-0172
MSTRG.2393	PP7435_Chr4-1829
MSTRG.240	PP7435_Chr1-0031
MSTRG.240	PP7435_Chr1-0032
MSTRG.240	PP7435_Chr1-0092
MSTRG.240	PP7435_Chr1-0124
MSTRG.240	PP7435_Chr1-0125
MSTRG.240	PP7435_Chr1-0550
MSTRG.240	PP7435_Chr1-0728
MSTRG.240	PP7435_Chr1-0730
MSTRG.240	PP7435_Chr1-0886
MSTRG.240	PP7435_Chr1-0888
MSTRG.240	PP7435_Chr1-1034
MSTRG.240	PP7435_Chr1-1035
MSTRG.240	PP7435_Chr1-1198
MSTRG.240	PP7435_Chr1-1620
MSTRG.240	PP7435_Chr2-0471
MSTRG.240	PP7435_Chr2-0555
MSTRG.240	PP7435_Chr2-0556
MSTRG.240	PP7435_Chr2-0772
MSTRG.240	PP7435_Chr2-0915
MSTRG.240	PP7435_Chr2-0916
MSTRG.240	PP7435_Chr2-0925
MSTRG.240	PP7435_Chr2-0991
MSTRG.240	PP7435_Chr2-1276
MSTRG.240	PP7435_Chr2-1277
MSTRG.240	PP7435_Chr2-2199
MSTRG.240	PP7435_Chr3-0009
MSTRG.240	PP7435_Chr3-0010
MSTRG.240	PP7435_Chr3-0016
MSTRG.240	PP7435_Chr3-0183
MSTRG.240	PP7435_Chr3-0711
MSTRG.240	PP7435_Chr3-0848
MSTRG.240	PP7435_Chr3-0937
MSTRG.240	PP7435_Chr3-1139
MSTRG.240	PP7435_Chr3-1140
MSTRG.240	PP7435_Chr3-2161
MSTRG.240	PP7435_Chr4-0338
MSTRG.240	PP7435_Chr4-0523
MSTRG.240	PP7435_Chr4-0524
MSTRG.240	PP7435_Chr4-0528
MSTRG.240	PP7435_Chr4-0724
MSTRG.2466	PP7435_Chr1-0116
MSTRG.2466	PP7435_Chr1-0117
MSTRG.2466	PP7435_Chr1-1591
MSTRG.2466	PP7435_Chr2-0949
MSTRG.2466	PP7435_Chr2-1321
MSTRG.2466	PP7435_Chr3-1058
MSTRG.2466	PP7435_Chr3-1085
MSTRG.2466	PP7435_Chr3-1086
MSTRG.2466	PP7435_Chr3-1144
MSTRG.2466	PP7435_Chr3-1145
MSTRG.2466	PP7435_Chr3-1241
MSTRG.2466	PP7435_Chr3-2645
MSTRG.2466	PP7435_Chr3-2711
MSTRG.2466	PP7435_Chr4-1042
MSTRG.2558	PP7435_Chr1-1198
MSTRG.2619	PP7435_Chr4-0206
MSTRG.2662	PP7435_Chr4-0942
MSTRG.2714	PP7435_Chr1-0095
MSTRG.2714	PP7435_Chr1-0096
MSTRG.2714	PP7435_Chr1-0097
MSTRG.2714	PP7435_Chr1-1466
MSTRG.2714	PP7435_Chr1-1468
MSTRG.2714	PP7435_Chr4-0876
MSTRG.2714	PP7435_Chr4-0877
MSTRG.2774	PP7435_Chr1-0435
MSTRG.2774	PP7435_Chr3-0040
MSTRG.2774	PP7435_Chr4-0152
MSTRG.2845	PP7435_Chr1-0124
MSTRG.2845	PP7435_Chr1-0125
MSTRG.2845	PP7435_Chr1-0931
MSTRG.2845	PP7435_Chr1-0932
MSTRG.2845	PP7435_Chr1-1184
MSTRG.2845	PP7435_Chr4-0263
MSTRG.2845	PP7435_Chr4-0264
MSTRG.2897	PP7435_Chr1-0068
MSTRG.2897	PP7435_Chr1-0071
MSTRG.2897	PP7435_Chr1-0144
MSTRG.2897	PP7435_Chr1-1430
MSTRG.2897	PP7435_Chr1-3017
MSTRG.2897	PP7435_Chr2-0383
MSTRG.2897	PP7435_Chr3-0498
MSTRG.2897	PP7435_Chr4-0900
MSTRG.2	PP7435_Chr1-0784
MSTRG.2	PP7435_Chr2-0772
MSTRG.2	PP7435_Chr2-1276
MSTRG.2	PP7435_Chr2-1277
MSTRG.2	PP7435_Chr2-2199
MSTRG.2	PP7435_Chr3-0929
MSTRG.3014	PP7435_Chr2-1869
MSTRG.3071	PP7435_Chr1-0166
MSTRG.3071	PP7435_Chr1-0167
MSTRG.3071	PP7435_Chr1-0376
MSTRG.3071	PP7435_Chr1-0377
MSTRG.3071	PP7435_Chr1-0863
MSTRG.3071	PP7435_Chr1-0864
MSTRG.3071	PP7435_Chr1-1304
MSTRG.3071	PP7435_Chr1-1305
MSTRG.3071	PP7435_Chr2-0135
MSTRG.3071	PP7435_Chr2-0381
MSTRG.3071	PP7435_Chr2-0502
MSTRG.3071	PP7435_Chr2-0772
MSTRG.3071	PP7435_Chr2-0910
MSTRG.3071	PP7435_Chr2-0912
MSTRG.3071	PP7435_Chr2-0944
MSTRG.3071	PP7435_Chr2-1238
MSTRG.3071	PP7435_Chr2-1239
MSTRG.3071	PP7435_Chr2-1803
MSTRG.3071	PP7435_Chr2-2199
MSTRG.3071	PP7435_Chr3-0557
MSTRG.3071	PP7435_Chr3-0558
MSTRG.3071	PP7435_Chr3-0811
MSTRG.3071	PP7435_Chr3-0937
MSTRG.3071	PP7435_Chr3-0999
MSTRG.3071	PP7435_Chr3-1380
MSTRG.3071	PP7435_Chr3-2249
MSTRG.3071	PP7435_Chr4-0325
MSTRG.3071	PP7435_Chr4-0677
MSTRG.3071	PP7435_Chr4-0710
MSTRG.3080	PP7435_Chr1-0068
MSTRG.3080	PP7435_Chr1-0071
MSTRG.3080	PP7435_Chr3-0713
MSTRG.3080	PP7435_Chr3-0714
MSTRG.3113	PP7435_Chr1-0607
MSTRG.3113	PP7435_Chr1-0906
MSTRG.3113	PP7435_Chr1-1198
MSTRG.3113	PP7435_Chr3-0970
MSTRG.312	PP7435_Chr1-0056
MSTRG.312	PP7435_Chr1-0068
MSTRG.312	PP7435_Chr1-0071
MSTRG.312	PP7435_Chr1-0124
MSTRG.312	PP7435_Chr1-0125
MSTRG.312	PP7435_Chr1-0126
MSTRG.312	PP7435_Chr1-0127
MSTRG.312	PP7435_Chr1-0199
MSTRG.312	PP7435_Chr1-0232
MSTRG.312	PP7435_Chr1-0241
MSTRG.312	PP7435_Chr1-0242
MSTRG.312	PP7435_Chr1-0243
MSTRG.312	PP7435_Chr1-0303
MSTRG.312	PP7435_Chr1-0304
MSTRG.312	PP7435_Chr1-0306
MSTRG.312	PP7435_Chr1-0326
MSTRG.312	PP7435_Chr1-0364
MSTRG.312	PP7435_Chr1-0435
MSTRG.312	PP7435_Chr1-0530
MSTRG.312	PP7435_Chr1-0565
MSTRG.312	PP7435_Chr1-0566
MSTRG.312	PP7435_Chr1-0601
MSTRG.312	PP7435_Chr1-0602
MSTRG.312	PP7435_Chr1-0677
MSTRG.312	PP7435_Chr1-0689
MSTRG.312	PP7435_Chr1-0747
MSTRG.312	PP7435_Chr1-0748
MSTRG.312	PP7435_Chr1-0866
MSTRG.312	PP7435_Chr1-0868
MSTRG.312	PP7435_Chr1-0906
MSTRG.312	PP7435_Chr1-1094
MSTRG.312	PP7435_Chr1-1143
MSTRG.312	PP7435_Chr1-1145
MSTRG.312	PP7435_Chr1-1172
MSTRG.312	PP7435_Chr1-1173
MSTRG.312	PP7435_Chr1-1174
MSTRG.312	PP7435_Chr1-1198
MSTRG.312	PP7435_Chr1-1238
MSTRG.312	PP7435_Chr1-1241
MSTRG.312	PP7435_Chr1-1323
MSTRG.312	PP7435_Chr1-1374
MSTRG.312	PP7435_Chr1-1392
MSTRG.312	PP7435_Chr1-1393
MSTRG.312	PP7435_Chr1-1430
MSTRG.312	PP7435_Chr1-1482
MSTRG.312	PP7435_Chr1-1483
MSTRG.312	PP7435_Chr1-1580
MSTRG.312	PP7435_Chr1-1596
MSTRG.312	PP7435_Chr1-2632
MSTRG.312	PP7435_Chr1-3160
MSTRG.312	PP7435_Chr1-3248
MSTRG.312	PP7435_Chr2-0065
MSTRG.312	PP7435_Chr2-0068
MSTRG.312	PP7435_Chr2-0135
MSTRG.312	PP7435_Chr2-0137
MSTRG.312	PP7435_Chr2-0144
MSTRG.312	PP7435_Chr2-0158
MSTRG.312	PP7435_Chr2-0332
MSTRG.312	PP7435_Chr2-0348
MSTRG.312	PP7435_Chr2-0368
MSTRG.312	PP7435_Chr2-0369
MSTRG.312	PP7435_Chr2-0383
MSTRG.312	PP7435_Chr2-0660
MSTRG.312	PP7435_Chr2-0662
MSTRG.312	PP7435_Chr2-0837
MSTRG.312	PP7435_Chr2-0885
MSTRG.312	PP7435_Chr2-0886
MSTRG.312	PP7435_Chr2-1008
MSTRG.312	PP7435_Chr2-1009
MSTRG.312	PP7435_Chr2-1025
MSTRG.312	PP7435_Chr2-1039
MSTRG.312	PP7435_Chr2-1058
MSTRG.312	PP7435_Chr2-1175
MSTRG.312	PP7435_Chr2-1276
MSTRG.312	PP7435_Chr2-1277
MSTRG.312	PP7435_Chr2-1304
MSTRG.312	PP7435_Chr2-2199
MSTRG.312	PP7435_Chr2-2397
MSTRG.312	PP7435_Chr2-2661
MSTRG.312	PP7435_Chr2-2749
MSTRG.312	PP7435_Chr3-0011
MSTRG.312	PP7435_Chr3-0027
MSTRG.312	PP7435_Chr3-0028
MSTRG.312	PP7435_Chr3-0171
MSTRG.312	PP7435_Chr3-0262
MSTRG.312	PP7435_Chr3-0263
MSTRG.312	PP7435_Chr3-0330
MSTRG.312	PP7435_Chr3-0354
MSTRG.312	PP7435_Chr3-0355
MSTRG.312	PP7435_Chr3-0374
MSTRG.312	PP7435_Chr3-0400
MSTRG.312	PP7435_Chr3-0411
MSTRG.312	PP7435_Chr3-0412
MSTRG.312	PP7435_Chr3-0534
MSTRG.312	PP7435_Chr3-0536
MSTRG.312	PP7435_Chr3-0557
MSTRG.312	PP7435_Chr3-0558
MSTRG.312	PP7435_Chr3-0627
MSTRG.312	PP7435_Chr3-0677
MSTRG.312	PP7435_Chr3-0721
MSTRG.312	PP7435_Chr3-0738
MSTRG.312	PP7435_Chr3-0740
MSTRG.312	PP7435_Chr3-0795
MSTRG.312	PP7435_Chr3-0913
MSTRG.312	PP7435_Chr3-0956
MSTRG.312	PP7435_Chr3-0990
MSTRG.312	PP7435_Chr3-1029
MSTRG.312	PP7435_Chr3-1059
MSTRG.312	PP7435_Chr3-1105
MSTRG.312	PP7435_Chr3-1107
MSTRG.312	PP7435_Chr3-1139
MSTRG.312	PP7435_Chr3-1140
MSTRG.312	PP7435_Chr3-1143
MSTRG.312	PP7435_Chr3-1184
MSTRG.312	PP7435_Chr3-1187
MSTRG.312	PP7435_Chr3-1201
MSTRG.312	PP7435_Chr3-1267
MSTRG.312	PP7435_Chr3-1303
MSTRG.312	PP7435_Chr3-1589
MSTRG.312	PP7435_Chr3-2161
MSTRG.312	PP7435_Chr4-0047
MSTRG.312	PP7435_Chr4-0073
MSTRG.312	PP7435_Chr4-0113
MSTRG.312	PP7435_Chr4-0114
MSTRG.312	PP7435_Chr4-0164
MSTRG.312	PP7435_Chr4-0217
MSTRG.312	PP7435_Chr4-0218
MSTRG.312	PP7435_Chr4-0219
MSTRG.312	PP7435_Chr4-0254
MSTRG.312	PP7435_Chr4-0255
MSTRG.312	PP7435_Chr4-0368
MSTRG.312	PP7435_Chr4-0450
MSTRG.312	PP7435_Chr4-0473
MSTRG.312	PP7435_Chr4-0474
MSTRG.312	PP7435_Chr4-0481
MSTRG.312	PP7435_Chr4-0482
MSTRG.312	PP7435_Chr4-0676
MSTRG.312	PP7435_Chr4-0710
MSTRG.312	PP7435_Chr4-0724
MSTRG.312	PP7435_Chr4-0795
MSTRG.312	PP7435_Chr4-0839
MSTRG.312	PP7435_Chr4-0900
MSTRG.312	PP7435_Chr4-0910
MSTRG.312	PP7435_Chr4-0911
MSTRG.312	PP7435_Chr4-0999
MSTRG.312	PP7435_Chr4-1455
MSTRG.3148	PP7435_Chr1-0809
MSTRG.3148	PP7435_Chr1-0891
MSTRG.3148	PP7435_Chr1-0892
MSTRG.3148	PP7435_Chr1-1045
MSTRG.3148	PP7435_Chr1-1198
MSTRG.3148	PP7435_Chr1-2786
MSTRG.3148	PP7435_Chr2-1220
MSTRG.3148	PP7435_Chr2-1221
MSTRG.3148	PP7435_Chr3-0278
MSTRG.3148	PP7435_Chr3-0280
MSTRG.3152	PP7435_Chr1-0124
MSTRG.3152	PP7435_Chr1-0125
MSTRG.3152	PP7435_Chr1-0252
MSTRG.3152	PP7435_Chr1-0932
MSTRG.3152	PP7435_Chr1-1042
MSTRG.3152	PP7435_Chr1-1198
MSTRG.3152	PP7435_Chr2-0092
MSTRG.3152	PP7435_Chr2-0243
MSTRG.3152	PP7435_Chr2-0495
MSTRG.3152	PP7435_Chr2-1058
MSTRG.3152	PP7435_Chr2-1222
MSTRG.3152	PP7435_Chr2-1276
MSTRG.3152	PP7435_Chr2-1277
MSTRG.3152	PP7435_Chr2-1957
MSTRG.3152	PP7435_Chr2-2221
MSTRG.3152	PP7435_Chr3-0580
MSTRG.3152	PP7435_Chr3-0956
MSTRG.3152	PP7435_Chr3-1165
MSTRG.3152	PP7435_Chr3-1974
MSTRG.3152	PP7435_Chr4-0001
MSTRG.3152	PP7435_Chr4-0074
MSTRG.3152	PP7435_Chr4-0565
MSTRG.3152	PP7435_Chr4-0710
MSTRG.3152	PP7435_Chr4-0724
MSTRG.3152	PP7435_Chr4-0748
MSTRG.3152	PP7435_Chr4-0750
MSTRG.3152	PP7435_Chr4-1169
MSTRG.3174	PP7435_Chr2-0484
MSTRG.3174	PP7435_Chr3-0859
MSTRG.3174	PP7435_Chr4-0418
MSTRG.3319	PP7435_Chr1-0547
MSTRG.3319	PP7435_Chr2-1131
MSTRG.3319	PP7435_Chr2-1132
MSTRG.3319	PP7435_Chr3-0374
MSTRG.3319	PP7435_Chr3-0515
MSTRG.3319	PP7435_Chr3-0516
MSTRG.3319	PP7435_Chr3-0711
MSTRG.3319	PP7435_Chr3-0859
MSTRG.3319	PP7435_Chr3-1809
MSTRG.3319	PP7435_Chr4-0152
MSTRG.3319	PP7435_Chr4-0206
MSTRG.332	PP7435_Chr1-0124
MSTRG.332	PP7435_Chr1-0125
MSTRG.332	PP7435_Chr1-0220
MSTRG.332	PP7435_Chr1-0221
MSTRG.332	PP7435_Chr1-0495
MSTRG.332	PP7435_Chr1-0496
MSTRG.332	PP7435_Chr1-0541
MSTRG.332	PP7435_Chr1-1192
MSTRG.332	PP7435_Chr1-2148
MSTRG.332	PP7435_Chr1-2412
MSTRG.332	PP7435_Chr2-0368
MSTRG.332	PP7435_Chr2-0369
MSTRG.332	PP7435_Chr2-1276
MSTRG.332	PP7435_Chr2-1277
MSTRG.332	PP7435_Chr3-0374
MSTRG.332	PP7435_Chr3-0990
MSTRG.332	PP7435_Chr3-1589
MSTRG.332	PP7435_Chr4-0724
MSTRG.3340	PP7435_Chr4-0781
MSTRG.3340	PP7435_Chr4-0782
MSTRG.3443	PP7435_Chr1-0635
MSTRG.3443	PP7435_Chr1-0636
MSTRG.3443	PP7435_Chr1-1017
MSTRG.3443	PP7435_Chr1-1019
MSTRG.3443	PP7435_Chr1-1028
MSTRG.3443	PP7435_Chr1-1029
MSTRG.3443	PP7435_Chr1-1078
MSTRG.3443	PP7435_Chr1-1355
MSTRG.3443	PP7435_Chr1-1356
MSTRG.3443	PP7435_Chr1-3414
MSTRG.3443	PP7435_Chr2-0547
MSTRG.3443	PP7435_Chr2-0548
MSTRG.3443	PP7435_Chr2-0742
MSTRG.3443	PP7435_Chr2-0743
MSTRG.3443	PP7435_Chr2-0774
MSTRG.3443	PP7435_Chr2-0933
MSTRG.3443	PP7435_Chr2-1071
MSTRG.3443	PP7435_Chr3-0335
MSTRG.3443	PP7435_Chr3-0336
MSTRG.3443	PP7435_Chr3-0349
MSTRG.3443	PP7435_Chr3-0354
MSTRG.3443	PP7435_Chr3-0355
MSTRG.3443	PP7435_Chr3-1021
MSTRG.3443	PP7435_Chr3-1022
MSTRG.3443	PP7435_Chr3-1050
MSTRG.3443	PP7435_Chr3-1139
MSTRG.3443	PP7435_Chr3-1140
MSTRG.3443	PP7435_Chr3-1259
MSTRG.3443	PP7435_Chr3-1267
MSTRG.3443	PP7435_Chr4-0003
MSTRG.3443	PP7435_Chr4-0004
MSTRG.3443	PP7435_Chr4-0071
MSTRG.3443	PP7435_Chr4-0072
MSTRG.3443	PP7435_Chr4-0145
MSTRG.3443	PP7435_Chr4-0147
MSTRG.3443	PP7435_Chr4-0477
MSTRG.3443	PP7435_Chr4-0606
MSTRG.3443	PP7435_Chr4-0802
MSTRG.3443	PP7435_Chr4-0850
MSTRG.3447	PP7435_Chr2-0158
MSTRG.3447	PP7435_Chr2-2749
MSTRG.3447	PP7435_Chr4-0854
MSTRG.3459	PP7435_Chr1-0435
MSTRG.3459	PP7435_Chr1-0451
MSTRG.3459	PP7435_Chr1-0470
MSTRG.3459	PP7435_Chr1-0471
MSTRG.3459	PP7435_Chr1-0569
MSTRG.3459	PP7435_Chr1-0570
MSTRG.3459	PP7435_Chr1-0619
MSTRG.3459	PP7435_Chr1-0620
MSTRG.3459	PP7435_Chr1-0924
MSTRG.3459	PP7435_Chr1-0925
MSTRG.3459	PP7435_Chr1-1094
MSTRG.3459	PP7435_Chr1-1141
MSTRG.3459	PP7435_Chr1-1213
MSTRG.3459	PP7435_Chr1-1281
MSTRG.3459	PP7435_Chr1-1295
MSTRG.3459	PP7435_Chr1-1410
MSTRG.3459	PP7435_Chr1-1411
MSTRG.3459	PP7435_Chr1-1412
MSTRG.3459	PP7435_Chr1-1562
MSTRG.3459	PP7435_Chr1-1602
MSTRG.3459	PP7435_Chr1-1642
MSTRG.3459	PP7435_Chr1-3105
MSTRG.3459	PP7435_Chr1-3215
MSTRG.3459	PP7435_Chr2-0099
MSTRG.3459	PP7435_Chr2-0180
MSTRG.3459	PP7435_Chr2-0623
MSTRG.3459	PP7435_Chr2-0624
MSTRG.3459	PP7435_Chr2-0895
MSTRG.3459	PP7435_Chr2-1097
MSTRG.3459	PP7435_Chr2-1112
MSTRG.3459	PP7435_Chr2-1407
MSTRG.3459	PP7435_Chr2-1429
MSTRG.3459	PP7435_Chr2-2606
MSTRG.3459	PP7435_Chr3-0192
MSTRG.3459	PP7435_Chr3-0193
MSTRG.3459	PP7435_Chr3-0335
MSTRG.3459	PP7435_Chr3-0349
MSTRG.3459	PP7435_Chr3-0431
MSTRG.3459	PP7435_Chr3-0432
MSTRG.3459	PP7435_Chr3-0458
MSTRG.3459	PP7435_Chr3-0460
MSTRG.3459	PP7435_Chr3-0652
MSTRG.3459	PP7435_Chr3-0665
MSTRG.3459	PP7435_Chr3-0666
MSTRG.3459	PP7435_Chr3-0729
MSTRG.3459	PP7435_Chr3-0730
MSTRG.3459	PP7435_Chr3-1144
MSTRG.3459	PP7435_Chr3-1145
MSTRG.3459	PP7435_Chr3-2084
MSTRG.3459	PP7435_Chr3-2095
MSTRG.3459	PP7435_Chr3-2128
MSTRG.3459	PP7435_Chr3-2161
MSTRG.3459	PP7435_Chr4-0003
MSTRG.3459	PP7435_Chr4-0004
MSTRG.3459	PP7435_Chr4-0071
MSTRG.3459	PP7435_Chr4-0072
MSTRG.3459	PP7435_Chr4-0217
MSTRG.3459	PP7435_Chr4-0382
MSTRG.3459	PP7435_Chr4-0444
MSTRG.3459	PP7435_Chr4-0445
MSTRG.3459	PP7435_Chr4-0515
MSTRG.3459	PP7435_Chr4-0516
MSTRG.3459	PP7435_Chr4-1014
MSTRG.346	PP7435_Chr1-0068
MSTRG.346	PP7435_Chr1-0071
MSTRG.346	PP7435_Chr1-0867
MSTRG.346	PP7435_Chr1-0868
MSTRG.346	PP7435_Chr1-0901
MSTRG.346	PP7435_Chr1-0924
MSTRG.346	PP7435_Chr1-0925
MSTRG.346	PP7435_Chr1-1045
MSTRG.346	PP7435_Chr1-1127
MSTRG.346	PP7435_Chr1-2104
MSTRG.346	PP7435_Chr1-2115
MSTRG.346	PP7435_Chr2-0075
MSTRG.346	PP7435_Chr2-1088
MSTRG.346	PP7435_Chr3-0335
MSTRG.346	PP7435_Chr4-0003
MSTRG.346	PP7435_Chr4-0004
MSTRG.346	PP7435_Chr4-0047
MSTRG.346	PP7435_Chr4-0071
MSTRG.346	PP7435_Chr4-0072
MSTRG.346	PP7435_Chr4-0145
MSTRG.346	PP7435_Chr4-0147
MSTRG.346	PP7435_Chr4-0347
MSTRG.346	PP7435_Chr4-0444
MSTRG.346	PP7435_Chr4-0445
MSTRG.346	PP7435_Chr4-0487
MSTRG.346	PP7435_Chr4-0488
MSTRG.3505	PP7435_Chr1-1994
MSTRG.3538	PP7435_Chr1-0068
MSTRG.3538	PP7435_Chr1-0071
MSTRG.3538	PP7435_Chr1-1174
MSTRG.3538	PP7435_Chr1-1198
MSTRG.3538	PP7435_Chr1-1213
MSTRG.3538	PP7435_Chr1-1450
MSTRG.3538	PP7435_Chr2-0549
MSTRG.3538	PP7435_Chr2-0550
MSTRG.3538	PP7435_Chr2-0839
MSTRG.3538	PP7435_Chr2-0888
MSTRG.3538	PP7435_Chr2-0889
MSTRG.3538	PP7435_Chr3-0046
MSTRG.3538	PP7435_Chr3-0161
MSTRG.3538	PP7435_Chr3-0162
MSTRG.3538	PP7435_Chr3-0442
MSTRG.3538	PP7435_Chr3-0444
MSTRG.3538	PP7435_Chr3-0445
MSTRG.3538	PP7435_Chr3-0446
MSTRG.3538	PP7435_Chr3-0551
MSTRG.3538	PP7435_Chr3-0559
MSTRG.3538	PP7435_Chr3-1184
MSTRG.3538	PP7435_Chr3-1187
MSTRG.3538	PP7435_Chr3-1380
MSTRG.3538	PP7435_Chr4-0382
MSTRG.3538	PP7435_Chr4-0647
MSTRG.3538	PP7435_Chr4-0854
MSTRG.3543	PP7435_Chr1-0728
MSTRG.3543	PP7435_Chr1-0730
MSTRG.3543	PP7435_Chr1-1184
MSTRG.3543	PP7435_Chr1-1470
MSTRG.3543	PP7435_Chr1-1471
MSTRG.3543	PP7435_Chr2-0797
MSTRG.3543	PP7435_Chr3-1148
MSTRG.3543	PP7435_Chr3-1179
MSTRG.372	PP7435_Chr1-0064
MSTRG.372	PP7435_Chr1-0065
MSTRG.372	PP7435_Chr1-0156
MSTRG.372	PP7435_Chr1-0157
MSTRG.372	PP7435_Chr1-0931
MSTRG.372	PP7435_Chr1-0932
MSTRG.372	PP7435_Chr1-0937
MSTRG.372	PP7435_Chr1-0938
MSTRG.372	PP7435_Chr1-0939
MSTRG.372	PP7435_Chr1-0969
MSTRG.372	PP7435_Chr1-1053
MSTRG.372	PP7435_Chr1-1103
MSTRG.372	PP7435_Chr1-1198
MSTRG.372	PP7435_Chr1-1257
MSTRG.372	PP7435_Chr1-1338
MSTRG.372	PP7435_Chr1-1339
MSTRG.372	PP7435_Chr1-1351
MSTRG.372	PP7435_Chr1-1352
MSTRG.372	PP7435_Chr1-1362
MSTRG.372	PP7435_Chr1-1489
MSTRG.372	PP7435_Chr1-1490
MSTRG.372	PP7435_Chr1-1719
MSTRG.372	PP7435_Chr2-0353
MSTRG.372	PP7435_Chr2-0354
MSTRG.372	PP7435_Chr2-0400
MSTRG.372	PP7435_Chr2-0401
MSTRG.372	PP7435_Chr2-0484
MSTRG.372	PP7435_Chr2-0493
MSTRG.372	PP7435_Chr2-0494
MSTRG.372	PP7435_Chr2-0549
MSTRG.372	PP7435_Chr2-0550
MSTRG.372	PP7435_Chr2-0742
MSTRG.372	PP7435_Chr2-0743
MSTRG.372	PP7435_Chr2-0851
MSTRG.372	PP7435_Chr2-0852
MSTRG.372	PP7435_Chr2-1055
MSTRG.372	PP7435_Chr2-1056
MSTRG.372	PP7435_Chr3-0060
MSTRG.372	PP7435_Chr3-0374
MSTRG.372	PP7435_Chr3-0813
MSTRG.372	PP7435_Chr3-0928
MSTRG.372	PP7435_Chr3-2557
MSTRG.372	PP7435_Chr4-0167
MSTRG.372	PP7435_Chr4-0168
MSTRG.372	PP7435_Chr4-0206
MSTRG.372	PP7435_Chr4-0422
MSTRG.372	PP7435_Chr4-0530
MSTRG.372	PP7435_Chr4-0850
MSTRG.372	PP7435_Chr4-1411
MSTRG.372	PP7435_Chr4-1774
MSTRG.3765	PP7435_Chr2-2397
MSTRG.3765	PP7435_Chr4-0804
MSTRG.3765	PP7435_Chr4-0805
MSTRG.3765	PP7435_Chr4-1033
MSTRG.3832	PP7435_Chr1-0075
MSTRG.3832	PP7435_Chr1-0076
MSTRG.3832	PP7435_Chr1-0092
MSTRG.3832	PP7435_Chr1-0528
MSTRG.3832	PP7435_Chr1-0529
MSTRG.3832	PP7435_Chr1-0558
MSTRG.3832	PP7435_Chr1-0811
MSTRG.3832	PP7435_Chr1-0961
MSTRG.3832	PP7435_Chr1-0962
MSTRG.3832	PP7435_Chr1-1198
MSTRG.3832	PP7435_Chr1-1238
MSTRG.3832	PP7435_Chr1-1241
MSTRG.3832	PP7435_Chr1-1315
MSTRG.3832	PP7435_Chr1-1318
MSTRG.3832	PP7435_Chr1-1319
MSTRG.3832	PP7435_Chr2-0052
MSTRG.3832	PP7435_Chr2-0203
MSTRG.3832	PP7435_Chr2-0644
MSTRG.3832	PP7435_Chr2-0645
MSTRG.3832	PP7435_Chr2-0839
MSTRG.3832	PP7435_Chr2-0894
MSTRG.3832	PP7435_Chr2-0944
MSTRG.3832	PP7435_Chr3-0791
MSTRG.3832	PP7435_Chr3-0792
MSTRG.3832	PP7435_Chr3-1030
MSTRG.3832	PP7435_Chr3-1031
MSTRG.3832	PP7435_Chr3-1875
MSTRG.3832	PP7435_Chr4-0045
MSTRG.3832	PP7435_Chr4-0048
MSTRG.3832	PP7435_Chr4-0075
MSTRG.3832	PP7435_Chr4-0710
MSTRG.3832	PP7435_Chr4-1279
MSTRG.3837	PP7435_Chr1-0068
MSTRG.3837	PP7435_Chr1-0071
MSTRG.3837	PP7435_Chr1-0786
MSTRG.3837	PP7435_Chr1-0826
MSTRG.3837	PP7435_Chr1-0828
MSTRG.3837	PP7435_Chr1-0906
MSTRG.3837	PP7435_Chr1-1120
MSTRG.3837	PP7435_Chr1-1374
MSTRG.3837	PP7435_Chr2-0813
MSTRG.3837	PP7435_Chr2-2298
MSTRG.3837	PP7435_Chr3-0171
MSTRG.3837	PP7435_Chr3-0578
MSTRG.4049	PP7435_Chr3-1139
MSTRG.4049	PP7435_Chr3-1140
MSTRG.4090	PP7435_Chr1-0073
MSTRG.4090	PP7435_Chr1-0124
MSTRG.4090	PP7435_Chr1-0125
MSTRG.4090	PP7435_Chr1-0361
MSTRG.4090	PP7435_Chr1-0435
MSTRG.4090	PP7435_Chr1-0528
MSTRG.4090	PP7435_Chr1-0932
MSTRG.4090	PP7435_Chr1-0960
MSTRG.4090	PP7435_Chr1-1192
MSTRG.4090	PP7435_Chr1-1198
MSTRG.4090	PP7435_Chr2-0631
MSTRG.4090	PP7435_Chr2-0774
MSTRG.4090	PP7435_Chr2-1209
MSTRG.4090	PP7435_Chr2-2100
MSTRG.4090	PP7435_Chr3-0011
MSTRG.4090	PP7435_Chr3-1165
MSTRG.4090	PP7435_Chr4-0219
MSTRG.4090	PP7435_Chr4-0724
MSTRG.4090	PP7435_Chr4-0999
MSTRG.4119	PP7435_Chr1-0220
MSTRG.4119	PP7435_Chr1-0221
MSTRG.4119	PP7435_Chr1-0303
MSTRG.4119	PP7435_Chr1-0304
MSTRG.4119	PP7435_Chr1-0391
MSTRG.4119	PP7435_Chr1-0412
MSTRG.4119	PP7435_Chr1-0500
MSTRG.4119	PP7435_Chr1-0557
MSTRG.4119	PP7435_Chr1-0630
MSTRG.4119	PP7435_Chr1-0677
MSTRG.4119	PP7435_Chr1-0728
MSTRG.4119	PP7435_Chr1-0730
MSTRG.4119	PP7435_Chr1-0906
MSTRG.4119	PP7435_Chr1-0907
MSTRG.4119	PP7435_Chr1-0967
MSTRG.4119	PP7435_Chr1-1099
MSTRG.4119	PP7435_Chr1-1127
MSTRG.4119	PP7435_Chr1-1173
MSTRG.4119	PP7435_Chr1-1198
MSTRG.4119	PP7435_Chr1-1353
MSTRG.4119	PP7435_Chr1-1354
MSTRG.4119	PP7435_Chr1-1430
MSTRG.4119	PP7435_Chr1-1585
MSTRG.4119	PP7435_Chr2-0020
MSTRG.4119	PP7435_Chr2-0022
MSTRG.4119	PP7435_Chr2-0339
MSTRG.4119	PP7435_Chr2-0383
MSTRG.4119	PP7435_Chr2-0464
MSTRG.4119	PP7435_Chr2-0505
MSTRG.4119	PP7435_Chr2-0506
MSTRG.4119	PP7435_Chr2-0525
MSTRG.4119	PP7435_Chr2-0841
MSTRG.4119	PP7435_Chr2-0848
MSTRG.4119	PP7435_Chr2-0849
MSTRG.4119	PP7435_Chr2-1031
MSTRG.4119	PP7435_Chr2-1058
MSTRG.4119	PP7435_Chr2-1079
MSTRG.4119	PP7435_Chr2-1080
MSTRG.4119	PP7435_Chr2-1097
MSTRG.4119	PP7435_Chr2-1221
MSTRG.4119	PP7435_Chr2-1306
MSTRG.4119	PP7435_Chr2-1327
MSTRG.4119	PP7435_Chr2-1616
MSTRG.4119	PP7435_Chr3-0374
MSTRG.4119	PP7435_Chr3-0489
MSTRG.4119	PP7435_Chr3-0596
MSTRG.4119	PP7435_Chr3-0597
MSTRG.4119	PP7435_Chr3-0621
MSTRG.4119	PP7435_Chr3-0622
MSTRG.4119	PP7435_Chr3-0849
MSTRG.4119	PP7435_Chr3-0850
MSTRG.4119	PP7435_Chr3-0937
MSTRG.4119	PP7435_Chr3-0993
MSTRG.4119	PP7435_Chr3-1059
MSTRG.4119	PP7435_Chr3-1209
MSTRG.4119	PP7435_Chr4-0113
MSTRG.4119	PP7435_Chr4-0114
MSTRG.4119	PP7435_Chr4-0263
MSTRG.4119	PP7435_Chr4-0264
MSTRG.4119	PP7435_Chr4-0383
MSTRG.4119	PP7435_Chr4-0385
MSTRG.4119	PP7435_Chr4-0530
MSTRG.4119	PP7435_Chr4-0835
MSTRG.4119	PP7435_Chr4-0836
MSTRG.4119	PP7435_Chr4-1829
MSTRG.4225	PP7435_Chr1-0625
MSTRG.4225	PP7435_Chr1-0627
MSTRG.4225	PP7435_Chr3-0515
MSTRG.4225	PP7435_Chr3-0517
MSTRG.4225	PP7435_Chr3-0544
MSTRG.4225	PP7435_Chr3-0546
MSTRG.4225	PP7435_Chr4-0152
MSTRG.4243	PP7435_Chr1-0157
MSTRG.4243	PP7435_Chr1-0727
MSTRG.4243	PP7435_Chr1-0932
MSTRG.4243	PP7435_Chr1-1013
MSTRG.4243	PP7435_Chr1-1045
MSTRG.4243	PP7435_Chr1-1198
MSTRG.4243	PP7435_Chr1-1392
MSTRG.4243	PP7435_Chr1-1430
MSTRG.4243	PP7435_Chr1-1628
MSTRG.4243	PP7435_Chr1-1719
MSTRG.4243	PP7435_Chr1-2808
MSTRG.4243	PP7435_Chr2-0195
MSTRG.4243	PP7435_Chr2-0196
MSTRG.4243	PP7435_Chr2-0454
MSTRG.4243	PP7435_Chr2-0456
MSTRG.4243	PP7435_Chr2-0457
MSTRG.4243	PP7435_Chr2-0801
MSTRG.4243	PP7435_Chr2-0802
MSTRG.4243	PP7435_Chr2-0959
MSTRG.4243	PP7435_Chr2-0961
MSTRG.4243	PP7435_Chr2-1058
MSTRG.4243	PP7435_Chr2-1077
MSTRG.4243	PP7435_Chr2-1108
MSTRG.4243	PP7435_Chr2-1238
MSTRG.4243	PP7435_Chr2-1239
MSTRG.4243	PP7435_Chr2-1309
MSTRG.4243	PP7435_Chr2-1326
MSTRG.4243	PP7435_Chr2-2265
MSTRG.4243	PP7435_Chr2-2276
MSTRG.4243	PP7435_Chr3-0045
MSTRG.4243	PP7435_Chr3-0273
MSTRG.4243	PP7435_Chr3-0442
MSTRG.4243	PP7435_Chr3-1116
MSTRG.4243	PP7435_Chr3-1117
MSTRG.4243	PP7435_Chr3-1177
MSTRG.4243	PP7435_Chr4-0530
MSTRG.4243	PP7435_Chr4-0876
MSTRG.4243	PP7435_Chr4-0877
MSTRG.4280	PP7435_Chr3-0791
MSTRG.4280	PP7435_Chr3-0792
MSTRG.4291	PP7435_Chr1-0064
MSTRG.4291	PP7435_Chr1-0065
MSTRG.4291	PP7435_Chr1-0068
MSTRG.4291	PP7435_Chr1-0071
MSTRG.4291	PP7435_Chr1-0199
MSTRG.4291	PP7435_Chr1-0300
MSTRG.4291	PP7435_Chr1-0301
MSTRG.4291	PP7435_Chr1-0565
MSTRG.4291	PP7435_Chr1-0566
MSTRG.4291	PP7435_Chr1-0922
MSTRG.4291	PP7435_Chr1-0932
MSTRG.4291	PP7435_Chr1-0954
MSTRG.4291	PP7435_Chr1-0955
MSTRG.4291	PP7435_Chr1-1039
MSTRG.4291	PP7435_Chr1-1091
MSTRG.4291	PP7435_Chr1-1094
MSTRG.4291	PP7435_Chr1-1198
MSTRG.4291	PP7435_Chr1-1213
MSTRG.4291	PP7435_Chr1-1242
MSTRG.4291	PP7435_Chr1-1315
MSTRG.4291	PP7435_Chr1-1362
MSTRG.4291	PP7435_Chr1-1430
MSTRG.4291	PP7435_Chr1-2203
MSTRG.4291	PP7435_Chr2-0180
MSTRG.4291	PP7435_Chr2-0203
MSTRG.4291	PP7435_Chr2-0286
MSTRG.4291	PP7435_Chr2-0384
MSTRG.4291	PP7435_Chr2-0526
MSTRG.4291	PP7435_Chr2-0772
MSTRG.4291	PP7435_Chr2-0774
MSTRG.4291	PP7435_Chr2-0784
MSTRG.4291	PP7435_Chr2-0892
MSTRG.4291	PP7435_Chr2-0893
MSTRG.4291	PP7435_Chr2-0910
MSTRG.4291	PP7435_Chr2-0912
MSTRG.4291	PP7435_Chr2-0925
MSTRG.4291	PP7435_Chr2-1058
MSTRG.4291	PP7435_Chr2-1274
MSTRG.4291	PP7435_Chr2-1275
MSTRG.4291	PP7435_Chr2-1276
MSTRG.4291	PP7435_Chr2-1277
MSTRG.4291	PP7435_Chr2-2199
MSTRG.4291	PP7435_Chr3-0031
MSTRG.4291	PP7435_Chr3-0032
MSTRG.4291	PP7435_Chr3-0248
MSTRG.4291	PP7435_Chr3-0262
MSTRG.4291	PP7435_Chr3-0263
MSTRG.4291	PP7435_Chr3-0354
MSTRG.4291	PP7435_Chr3-0355
MSTRG.4291	PP7435_Chr3-0442
MSTRG.4291	PP7435_Chr3-0505
MSTRG.4291	PP7435_Chr3-0507
MSTRG.4291	PP7435_Chr3-0557
MSTRG.4291	PP7435_Chr3-0558
MSTRG.4291	PP7435_Chr3-0560
MSTRG.4291	PP7435_Chr3-0561
MSTRG.4291	PP7435_Chr3-0801
MSTRG.4291	PP7435_Chr3-0803
MSTRG.4291	PP7435_Chr3-0996
MSTRG.4291	PP7435_Chr3-0998
MSTRG.4291	PP7435_Chr3-0999
MSTRG.4291	PP7435_Chr3-1030
MSTRG.4291	PP7435_Chr3-1267
MSTRG.4291	PP7435_Chr3-1589
MSTRG.4291	PP7435_Chr3-1622
MSTRG.4291	PP7435_Chr3-1633
MSTRG.4291	PP7435_Chr3-1875
MSTRG.4291	PP7435_Chr4-0152
MSTRG.4291	PP7435_Chr4-0530
MSTRG.4291	PP7435_Chr4-0647
MSTRG.4291	PP7435_Chr4-0657
MSTRG.4291	PP7435_Chr4-0724
MSTRG.4291	PP7435_Chr4-0795
MSTRG.4291	PP7435_Chr4-0827
MSTRG.4291	PP7435_Chr4-0914
MSTRG.4291	PP7435_Chr4-0915
MSTRG.4291	PP7435_Chr4-1840
MSTRG.4291	PP7435_Chr4-1851
MSTRG.4319	PP7435_Chr3-2161
MSTRG.4332	PP7435_Chr1-0601
MSTRG.4332	PP7435_Chr1-0602
MSTRG.4332	PP7435_Chr4-0975
MSTRG.4346	PP7435_Chr1-1198
MSTRG.4346	PP7435_Chr1-1430
MSTRG.4346	PP7435_Chr2-0068
MSTRG.4346	PP7435_Chr2-1304
MSTRG.4360	PP7435_Chr1-0514
MSTRG.4360	PP7435_Chr1-0558
MSTRG.4360	PP7435_Chr1-0607
MSTRG.4360	PP7435_Chr1-0625
MSTRG.4360	PP7435_Chr1-0627
MSTRG.4360	PP7435_Chr1-0669
MSTRG.4360	PP7435_Chr1-0906
MSTRG.4360	PP7435_Chr1-1143
MSTRG.4360	PP7435_Chr1-1145
MSTRG.4360	PP7435_Chr1-1430
MSTRG.4360	PP7435_Chr1-2291
MSTRG.4360	PP7435_Chr1-2302
MSTRG.4360	PP7435_Chr2-0029
MSTRG.4360	PP7435_Chr2-0241
MSTRG.4360	PP7435_Chr2-0253
MSTRG.4360	PP7435_Chr2-0254
MSTRG.4360	PP7435_Chr2-0347
MSTRG.4360	PP7435_Chr2-0349
MSTRG.4360	PP7435_Chr2-0505
MSTRG.4360	PP7435_Chr2-0506
MSTRG.4360	PP7435_Chr2-0708
MSTRG.4360	PP7435_Chr2-0779
MSTRG.4360	PP7435_Chr2-0997
MSTRG.4360	PP7435_Chr2-1101
MSTRG.4360	PP7435_Chr2-1276
MSTRG.4360	PP7435_Chr2-1277
MSTRG.4360	PP7435_Chr2-1306
MSTRG.4360	PP7435_Chr3-0123
MSTRG.4360	PP7435_Chr3-0262
MSTRG.4360	PP7435_Chr3-0263
MSTRG.4360	PP7435_Chr3-0335
MSTRG.4360	PP7435_Chr3-0354
MSTRG.4360	PP7435_Chr3-0355
MSTRG.4360	PP7435_Chr3-0421
MSTRG.4360	PP7435_Chr3-0437
MSTRG.4360	PP7435_Chr3-0480
MSTRG.4360	PP7435_Chr3-0503
MSTRG.4360	PP7435_Chr3-0955
MSTRG.4360	PP7435_Chr3-1029
MSTRG.4360	PP7435_Chr3-1210
MSTRG.4360	PP7435_Chr3-1219
MSTRG.4360	PP7435_Chr3-1267
MSTRG.4360	PP7435_Chr3-1589
MSTRG.4360	PP7435_Chr3-1897
MSTRG.4360	PP7435_Chr4-0096
MSTRG.4360	PP7435_Chr4-0154
MSTRG.4360	PP7435_Chr4-0418
MSTRG.4360	PP7435_Chr4-0419
MSTRG.4360	PP7435_Chr4-0565
MSTRG.4360	PP7435_Chr4-0606
MSTRG.4360	PP7435_Chr4-0839
MSTRG.4363	PP7435_Chr1-0068
MSTRG.4363	PP7435_Chr1-0071
MSTRG.4363	PP7435_Chr1-0075
MSTRG.4363	PP7435_Chr1-0076
MSTRG.4363	PP7435_Chr1-0081
MSTRG.4363	PP7435_Chr1-0124
MSTRG.4363	PP7435_Chr1-0125
MSTRG.4363	PP7435_Chr1-0435
MSTRG.4363	PP7435_Chr1-0565
MSTRG.4363	PP7435_Chr1-0867
MSTRG.4363	PP7435_Chr1-0868
MSTRG.4363	PP7435_Chr1-0932
MSTRG.4363	PP7435_Chr1-0957
MSTRG.4363	PP7435_Chr1-0958
MSTRG.4363	PP7435_Chr1-1094
MSTRG.4363	PP7435_Chr1-1192
MSTRG.4363	PP7435_Chr1-1198
MSTRG.4363	PP7435_Chr1-1213
MSTRG.4363	PP7435_Chr1-1315
MSTRG.4363	PP7435_Chr1-1430
MSTRG.4363	PP7435_Chr2-0015
MSTRG.4363	PP7435_Chr2-0056
MSTRG.4363	PP7435_Chr2-0383
MSTRG.4363	PP7435_Chr2-0505
MSTRG.4363	PP7435_Chr2-0506
MSTRG.4363	PP7435_Chr2-0535
MSTRG.4363	PP7435_Chr2-0536
MSTRG.4363	PP7435_Chr2-0749
MSTRG.4363	PP7435_Chr2-0750
MSTRG.4363	PP7435_Chr2-0774
MSTRG.4363	PP7435_Chr2-0779
MSTRG.4363	PP7435_Chr2-0794
MSTRG.4363	PP7435_Chr2-0795
MSTRG.4363	PP7435_Chr2-0821
MSTRG.4363	PP7435_Chr2-0899
MSTRG.4363	PP7435_Chr2-0900
MSTRG.4363	PP7435_Chr2-0913
MSTRG.4363	PP7435_Chr2-0914
MSTRG.4363	PP7435_Chr2-1025
MSTRG.4363	PP7435_Chr2-1306
MSTRG.4363	PP7435_Chr3-0557
MSTRG.4363	PP7435_Chr3-0558
MSTRG.4363	PP7435_Chr3-0741
MSTRG.4363	PP7435_Chr3-0743
MSTRG.4363	PP7435_Chr3-0801
MSTRG.4363	PP7435_Chr3-0803
MSTRG.4363	PP7435_Chr3-0833
MSTRG.4363	PP7435_Chr3-2161
MSTRG.4363	PP7435_Chr4-0096
MSTRG.4363	PP7435_Chr4-0530
MSTRG.4363	PP7435_Chr4-0724
MSTRG.4371	PP7435_Chr1-1198
MSTRG.4371	PP7435_Chr1-1281
MSTRG.4371	PP7435_Chr1-3061
MSTRG.4371	PP7435_Chr2-0241
MSTRG.4371	PP7435_Chr2-0764
MSTRG.4371	PP7435_Chr2-1025
MSTRG.4376	PP7435_Chr1-0607
MSTRG.4376	PP7435_Chr1-1111
MSTRG.4376	PP7435_Chr2-0285
MSTRG.4376	PP7435_Chr2-1289
MSTRG.4376	PP7435_Chr3-0063
MSTRG.4376	PP7435_Chr3-2161
MSTRG.4378	PP7435_Chr1-0068
MSTRG.4378	PP7435_Chr1-0071
MSTRG.4378	PP7435_Chr1-0232
MSTRG.4378	PP7435_Chr1-0660
MSTRG.4378	PP7435_Chr1-0767
MSTRG.4378	PP7435_Chr1-0967
MSTRG.4378	PP7435_Chr1-1040
MSTRG.4378	PP7435_Chr1-1041
MSTRG.4378	PP7435_Chr1-1045
MSTRG.4378	PP7435_Chr1-1198
MSTRG.4378	PP7435_Chr1-1218
MSTRG.4378	PP7435_Chr1-1579
MSTRG.4378	PP7435_Chr1-1596
MSTRG.4378	PP7435_Chr1-1607
MSTRG.4378	PP7435_Chr1-2203
MSTRG.4378	PP7435_Chr1-2258
MSTRG.4378	PP7435_Chr2-0122
MSTRG.4378	PP7435_Chr2-0406
MSTRG.4378	PP7435_Chr2-0544
MSTRG.4378	PP7435_Chr2-0546
MSTRG.4378	PP7435_Chr2-0840
MSTRG.4378	PP7435_Chr2-1097
MSTRG.4378	PP7435_Chr2-1108
MSTRG.4378	PP7435_Chr2-1162
MSTRG.4378	PP7435_Chr2-1163
MSTRG.4378	PP7435_Chr2-2364
MSTRG.4378	PP7435_Chr3-0353
MSTRG.4378	PP7435_Chr3-0354
MSTRG.4378	PP7435_Chr3-0355
MSTRG.4378	PP7435_Chr3-0373
MSTRG.4378	PP7435_Chr3-0374
MSTRG.4378	PP7435_Chr3-0464
MSTRG.4378	PP7435_Chr3-0694
MSTRG.4378	PP7435_Chr3-0907
MSTRG.4378	PP7435_Chr3-0908
MSTRG.4378	PP7435_Chr3-0922
MSTRG.4378	PP7435_Chr3-1267
MSTRG.4378	PP7435_Chr4-0001
MSTRG.4378	PP7435_Chr4-0074
MSTRG.4378	PP7435_Chr4-0152
MSTRG.4378	PP7435_Chr4-0362
MSTRG.4378	PP7435_Chr4-0363
MSTRG.4378	PP7435_Chr4-0523
MSTRG.4378	PP7435_Chr4-0524
MSTRG.4378	PP7435_Chr4-0565
MSTRG.4378	PP7435_Chr4-0677
MSTRG.4378	PP7435_Chr4-0740
MSTRG.4378	PP7435_Chr4-0748
MSTRG.4378	PP7435_Chr4-0750
MSTRG.4378	PP7435_Chr4-0780
MSTRG.4378	PP7435_Chr4-0802
MSTRG.4378	PP7435_Chr4-0804
MSTRG.4378	PP7435_Chr4-0805
MSTRG.4378	PP7435_Chr4-0889
MSTRG.4378	PP7435_Chr4-1033
MSTRG.4378	PP7435_Chr4-1169
MSTRG.4385	PP7435_Chr1-0601
MSTRG.4385	PP7435_Chr1-0602
MSTRG.4385	PP7435_Chr3-0578
MSTRG.4426	PP7435_Chr1-0578
MSTRG.4426	PP7435_Chr1-0901
MSTRG.4426	PP7435_Chr1-1513
MSTRG.4426	PP7435_Chr1-3490
MSTRG.4426	PP7435_Chr2-0505
MSTRG.4426	PP7435_Chr2-0506
MSTRG.4426	PP7435_Chr2-1306
MSTRG.4426	PP7435_Chr3-0315
MSTRG.4426	PP7435_Chr3-0673
MSTRG.4426	PP7435_Chr3-0674
MSTRG.4426	PP7435_Chr4-0710
MSTRG.4427	PP7435_Chr1-0068
MSTRG.4427	PP7435_Chr1-0071
MSTRG.4427	PP7435_Chr1-0124
MSTRG.4427	PP7435_Chr1-0125
MSTRG.4427	PP7435_Chr1-0162
MSTRG.4427	PP7435_Chr1-0163
MSTRG.4427	PP7435_Chr1-0199
MSTRG.4427	PP7435_Chr1-0232
MSTRG.4427	PP7435_Chr1-0303
MSTRG.4427	PP7435_Chr1-0304
MSTRG.4427	PP7435_Chr1-0497
MSTRG.4427	PP7435_Chr1-0786
MSTRG.4427	PP7435_Chr1-0902
MSTRG.4427	PP7435_Chr1-0922
MSTRG.4427	PP7435_Chr1-1034
MSTRG.4427	PP7435_Chr1-1035
MSTRG.4427	PP7435_Chr1-1127
MSTRG.4427	PP7435_Chr1-1139
MSTRG.4427	PP7435_Chr1-1192
MSTRG.4427	PP7435_Chr1-1198
MSTRG.4427	PP7435_Chr1-1404
MSTRG.4427	PP7435_Chr1-1430
MSTRG.4427	PP7435_Chr1-1596
MSTRG.4427	PP7435_Chr1-2247
MSTRG.4427	PP7435_Chr1-2478
MSTRG.4427	PP7435_Chr2-0015
MSTRG.4427	PP7435_Chr2-0135
MSTRG.4427	PP7435_Chr2-0137
MSTRG.4427	PP7435_Chr2-0180
MSTRG.4427	PP7435_Chr2-0348
MSTRG.4427	PP7435_Chr2-0690
MSTRG.4427	PP7435_Chr2-0826
MSTRG.4427	PP7435_Chr2-0840
MSTRG.4427	PP7435_Chr2-0854
MSTRG.4427	PP7435_Chr2-1025
MSTRG.4427	PP7435_Chr2-1276
MSTRG.4427	PP7435_Chr2-1277
MSTRG.4427	PP7435_Chr2-2364
MSTRG.4427	PP7435_Chr2-2397
MSTRG.4427	PP7435_Chr3-0161
MSTRG.4427	PP7435_Chr3-0162
MSTRG.4427	PP7435_Chr3-0171
MSTRG.4427	PP7435_Chr3-0257
MSTRG.4427	PP7435_Chr3-0282
MSTRG.4427	PP7435_Chr3-0372
MSTRG.4427	PP7435_Chr3-0411
MSTRG.4427	PP7435_Chr3-0412
MSTRG.4427	PP7435_Chr3-0442
MSTRG.4427	PP7435_Chr3-0581
MSTRG.4427	PP7435_Chr3-0715
MSTRG.4427	PP7435_Chr3-0751
MSTRG.4427	PP7435_Chr3-0752
MSTRG.4427	PP7435_Chr3-0773
MSTRG.4427	PP7435_Chr3-0955
MSTRG.4427	PP7435_Chr3-1085
MSTRG.4427	PP7435_Chr3-1086
MSTRG.4427	PP7435_Chr3-1139
MSTRG.4427	PP7435_Chr3-1140
MSTRG.4427	PP7435_Chr3-1148
MSTRG.4427	PP7435_Chr3-1216
MSTRG.4427	PP7435_Chr3-1217
MSTRG.4427	PP7435_Chr3-1380
MSTRG.4427	PP7435_Chr3-1787
MSTRG.4427	PP7435_Chr3-2161
MSTRG.4427	PP7435_Chr3-2557
MSTRG.4427	PP7435_Chr3-2711
MSTRG.4427	PP7435_Chr4-0045
MSTRG.4427	PP7435_Chr4-0048
MSTRG.4427	PP7435_Chr4-0096
MSTRG.4427	PP7435_Chr4-0437
MSTRG.4427	PP7435_Chr4-0460
MSTRG.4427	PP7435_Chr4-0523
MSTRG.4427	PP7435_Chr4-0524
MSTRG.4427	PP7435_Chr4-0530
MSTRG.4427	PP7435_Chr4-0544
MSTRG.4427	PP7435_Chr4-0546
MSTRG.4427	PP7435_Chr4-0676
MSTRG.4427	PP7435_Chr4-0724
MSTRG.4427	PP7435_Chr4-0744
MSTRG.4427	PP7435_Chr4-0745
MSTRG.4427	PP7435_Chr4-0746
MSTRG.4427	PP7435_Chr4-0751
MSTRG.4427	PP7435_Chr4-0752
MSTRG.4427	PP7435_Chr4-0774
MSTRG.4427	PP7435_Chr4-0791
MSTRG.4427	PP7435_Chr4-0792
MSTRG.4427	PP7435_Chr4-0804
MSTRG.4427	PP7435_Chr4-0805
MSTRG.4427	PP7435_Chr4-1033
MSTRG.4427	PP7435_Chr4-1224
MSTRG.4427	PP7435_Chr4-1367
MSTRG.4442	PP7435_Chr1-0048
MSTRG.4442	PP7435_Chr1-0287
MSTRG.4442	PP7435_Chr1-0288
MSTRG.4442	PP7435_Chr1-0293
MSTRG.4442	PP7435_Chr1-0300
MSTRG.4442	PP7435_Chr1-0301
MSTRG.4442	PP7435_Chr1-0373
MSTRG.4442	PP7435_Chr1-0628
MSTRG.4442	PP7435_Chr1-0629
MSTRG.4442	PP7435_Chr1-0906
MSTRG.4442	PP7435_Chr1-0907
MSTRG.4442	PP7435_Chr1-0932
MSTRG.4442	PP7435_Chr1-1013
MSTRG.4442	PP7435_Chr2-0370
MSTRG.4442	PP7435_Chr2-0371
MSTRG.4442	PP7435_Chr2-0490
MSTRG.4442	PP7435_Chr2-0492
MSTRG.4442	PP7435_Chr2-0527
MSTRG.4442	PP7435_Chr2-0528
MSTRG.4442	PP7435_Chr2-0839
MSTRG.4442	PP7435_Chr2-1058
MSTRG.4442	PP7435_Chr2-1238
MSTRG.4442	PP7435_Chr2-1239
MSTRG.4442	PP7435_Chr3-0498
MSTRG.4442	PP7435_Chr3-0733
MSTRG.4442	PP7435_Chr3-0735
MSTRG.4442	PP7435_Chr3-2150
MSTRG.4442	PP7435_Chr3-2161
MSTRG.4442	PP7435_Chr4-0530
MSTRG.4442	PP7435_Chr4-0581
MSTRG.4442	PP7435_Chr4-0677
MSTRG.4442	PP7435_Chr4-0724
MSTRG.4442	PP7435_Chr4-0774
MSTRG.4442	PP7435_Chr4-1356
MSTRG.4520	PP7435_Chr1-0068
MSTRG.4520	PP7435_Chr1-0071
MSTRG.4520	PP7435_Chr1-0435
MSTRG.4520	PP7435_Chr1-1192
MSTRG.4520	PP7435_Chr2-0243
MSTRG.4520	PP7435_Chr2-0505
MSTRG.4520	PP7435_Chr2-0506
MSTRG.4520	PP7435_Chr2-0839
MSTRG.4520	PP7435_Chr2-1306
MSTRG.4520	PP7435_Chr3-0264
MSTRG.4520	PP7435_Chr3-0265
MSTRG.4520	PP7435_Chr3-2161
MSTRG.4520	PP7435_Chr4-0724
MSTRG.4558	PP7435_Chr1-0169
MSTRG.4558	PP7435_Chr1-0565
MSTRG.4558	PP7435_Chr1-0566
MSTRG.4558	PP7435_Chr1-0937
MSTRG.4558	PP7435_Chr1-0938
MSTRG.4558	PP7435_Chr1-0939
MSTRG.4558	PP7435_Chr1-1198
MSTRG.4558	PP7435_Chr2-0768
MSTRG.4558	PP7435_Chr4-0724
MSTRG.46	PP7435_Chr1-0062
MSTRG.4763	PP7435_Chr3-0557
MSTRG.4763	PP7435_Chr3-0558
MSTRG.482	PP7435_Chr1-0053
MSTRG.482	PP7435_Chr1-0661
MSTRG.482	PP7435_Chr1-1323
MSTRG.482	PP7435_Chr2-0768
MSTRG.482	PP7435_Chr2-0774
MSTRG.482	PP7435_Chr2-0888
MSTRG.482	PP7435_Chr2-0889
MSTRG.482	PP7435_Chr2-1283
MSTRG.482	PP7435_Chr3-0192
MSTRG.482	PP7435_Chr3-0193
MSTRG.482	PP7435_Chr3-0713
MSTRG.482	PP7435_Chr3-0714
MSTRG.482	PP7435_Chr3-1139
MSTRG.482	PP7435_Chr3-1140
MSTRG.482	PP7435_Chr4-0007
MSTRG.482	PP7435_Chr4-0628
MSTRG.482	PP7435_Chr4-0633
MSTRG.482	PP7435_Chr4-0930
MSTRG.482	PP7435_Chr4-0931
MSTRG.482	PP7435_Chr4-0932
MSTRG.482	PP7435_Chr4-1587
MSTRG.4934	PP7435_Chr1-0296
MSTRG.4934	PP7435_Chr1-0297
MSTRG.4934	PP7435_Chr2-0802
MSTRG.4992	PP7435_Chr1-2203
MSTRG.4992	PP7435_Chr2-0826
MSTRG.4992	PP7435_Chr3-0262
MSTRG.4992	PP7435_Chr3-0263
MSTRG.4992	PP7435_Chr3-0578
MSTRG.5013	PP7435_Chr1-0124
MSTRG.5013	PP7435_Chr1-0125
MSTRG.5013	PP7435_Chr1-0495
MSTRG.5013	PP7435_Chr1-0496
MSTRG.5013	PP7435_Chr1-0565
MSTRG.5013	PP7435_Chr1-0607
MSTRG.5013	PP7435_Chr1-0824
MSTRG.5013	PP7435_Chr1-0866
MSTRG.5013	PP7435_Chr1-0868
MSTRG.5013	PP7435_Chr1-1109
MSTRG.5013	PP7435_Chr1-1110
MSTRG.5013	PP7435_Chr1-1198
MSTRG.5013	PP7435_Chr2-0203
MSTRG.5013	PP7435_Chr2-0285
MSTRG.5013	PP7435_Chr2-0341
MSTRG.5013	PP7435_Chr2-0679
MSTRG.5013	PP7435_Chr2-0681
MSTRG.5013	PP7435_Chr2-0772
MSTRG.5013	PP7435_Chr2-0892
MSTRG.5013	PP7435_Chr2-0893
MSTRG.5013	PP7435_Chr2-1276
MSTRG.5013	PP7435_Chr2-1277
MSTRG.5013	PP7435_Chr2-2199
MSTRG.5013	PP7435_Chr2-2397
MSTRG.5013	PP7435_Chr3-0063
MSTRG.5013	PP7435_Chr3-0171
MSTRG.5013	PP7435_Chr3-0262
MSTRG.5013	PP7435_Chr3-0263
MSTRG.5013	PP7435_Chr3-0374
MSTRG.5013	PP7435_Chr3-0444
MSTRG.5013	PP7435_Chr3-0445
MSTRG.5013	PP7435_Chr3-0446
MSTRG.5013	PP7435_Chr3-0503
MSTRG.5013	PP7435_Chr3-0671
MSTRG.5013	PP7435_Chr3-0672
MSTRG.5013	PP7435_Chr3-0715
MSTRG.5013	PP7435_Chr3-1424
MSTRG.5013	PP7435_Chr3-2161
MSTRG.5013	PP7435_Chr4-0137
MSTRG.5013	PP7435_Chr4-0341
MSTRG.5013	PP7435_Chr4-0342
MSTRG.5013	PP7435_Chr4-0418
MSTRG.5013	PP7435_Chr4-0839
MSTRG.5013	PP7435_Chr4-0854
MSTRG.5013	PP7435_Chr4-0885
MSTRG.5013	PP7435_Chr4-2060
MSTRG.5034	PP7435_Chr1-0607
MSTRG.5034	PP7435_Chr1-0906
MSTRG.5034	PP7435_Chr1-1198
MSTRG.5034	PP7435_Chr3-0431
MSTRG.5034	PP7435_Chr3-0432
MSTRG.5034	PP7435_Chr3-0731
MSTRG.5034	PP7435_Chr3-0732
MSTRG.5034	PP7435_Chr4-0096
MSTRG.5034	PP7435_Chr4-0460
MSTRG.5034	PP7435_Chr4-0530
MSTRG.5034	PP7435_Chr4-0724
MSTRG.5034	PP7435_Chr4-1367
MSTRG.5076	PP7435_Chr1-0064
MSTRG.5076	PP7435_Chr1-0065
MSTRG.5076	PP7435_Chr1-0116
MSTRG.5076	PP7435_Chr1-0117
MSTRG.5076	PP7435_Chr1-0124
MSTRG.5076	PP7435_Chr1-0125
MSTRG.5076	PP7435_Chr1-0166
MSTRG.5076	PP7435_Chr1-0167
MSTRG.5076	PP7435_Chr1-0300
MSTRG.5076	PP7435_Chr1-0301
MSTRG.5076	PP7435_Chr1-0435
MSTRG.5076	PP7435_Chr1-0822
MSTRG.5076	PP7435_Chr1-0901
MSTRG.5076	PP7435_Chr1-1198
MSTRG.5076	PP7435_Chr1-1323
MSTRG.5076	PP7435_Chr1-1512
MSTRG.5076	PP7435_Chr2-0813
MSTRG.5076	PP7435_Chr2-1100
MSTRG.5076	PP7435_Chr2-1234
MSTRG.5076	PP7435_Chr2-1325
MSTRG.5076	PP7435_Chr2-2298
MSTRG.5076	PP7435_Chr3-0374
MSTRG.5076	PP7435_Chr3-0398
MSTRG.5076	PP7435_Chr3-0399
MSTRG.5076	PP7435_Chr3-1030
MSTRG.5076	PP7435_Chr3-1144
MSTRG.5076	PP7435_Chr3-1145
MSTRG.5076	PP7435_Chr3-1250
MSTRG.5076	PP7435_Chr3-2106
MSTRG.5076	PP7435_Chr3-2161
MSTRG.5076	PP7435_Chr4-0113
MSTRG.5076	PP7435_Chr4-0114
MSTRG.5076	PP7435_Chr4-0326
MSTRG.5076	PP7435_Chr4-0327
MSTRG.5076	PP7435_Chr4-0349
MSTRG.5076	PP7435_Chr4-0574
MSTRG.5076	PP7435_Chr4-0594
MSTRG.5076	PP7435_Chr4-1829
MSTRG.5080	PP7435_Chr1-0154
MSTRG.5080	PP7435_Chr1-0155
MSTRG.5080	PP7435_Chr1-0303
MSTRG.5080	PP7435_Chr1-0304
MSTRG.5080	PP7435_Chr1-0330
MSTRG.5080	PP7435_Chr1-0331
MSTRG.5080	PP7435_Chr1-1430
MSTRG.5080	PP7435_Chr2-0227
MSTRG.5080	PP7435_Chr2-1058
MSTRG.5080	PP7435_Chr3-0661
MSTRG.5080	PP7435_Chr3-0869
MSTRG.5080	PP7435_Chr3-2106
MSTRG.5080	PP7435_Chr3-2161
MSTRG.5080	PP7435_Chr3-2425
MSTRG.5080	PP7435_Chr4-0152
MSTRG.5080	PP7435_Chr4-0402
MSTRG.5080	PP7435_Chr4-0403
MSTRG.5080	PP7435_Chr4-0404
MSTRG.5080	PP7435_Chr4-0668
MSTRG.5080	PP7435_Chr4-0724
MSTRG.5080	PP7435_Chr4-0850
MSTRG.5080	PP7435_Chr4-0922
MSTRG.5153	PP7435_Chr3-0595
MSTRG.516	PP7435_Chr1-0068
MSTRG.516	PP7435_Chr1-0071
MSTRG.516	PP7435_Chr1-0124
MSTRG.516	PP7435_Chr1-0125
MSTRG.516	PP7435_Chr1-0217
MSTRG.516	PP7435_Chr1-0218
MSTRG.516	PP7435_Chr1-0435
MSTRG.516	PP7435_Chr1-0515
MSTRG.516	PP7435_Chr1-1047
MSTRG.516	PP7435_Chr1-1192
MSTRG.516	PP7435_Chr1-1198
MSTRG.516	PP7435_Chr1-1404
MSTRG.516	PP7435_Chr1-1407
MSTRG.516	PP7435_Chr1-2863
MSTRG.516	PP7435_Chr2-0203
MSTRG.516	PP7435_Chr2-0211
MSTRG.516	PP7435_Chr2-0383
MSTRG.516	PP7435_Chr2-0759
MSTRG.516	PP7435_Chr2-0760
MSTRG.516	PP7435_Chr2-0769
MSTRG.516	PP7435_Chr2-0770
MSTRG.516	PP7435_Chr2-1022
MSTRG.516	PP7435_Chr2-1023
MSTRG.516	PP7435_Chr2-1058
MSTRG.516	PP7435_Chr2-1276
MSTRG.516	PP7435_Chr2-1277
MSTRG.516	PP7435_Chr3-0168
MSTRG.516	PP7435_Chr3-0169
MSTRG.516	PP7435_Chr3-0171
MSTRG.516	PP7435_Chr3-0270
MSTRG.516	PP7435_Chr3-0287
MSTRG.516	PP7435_Chr3-0288
MSTRG.516	PP7435_Chr3-0580
MSTRG.516	PP7435_Chr3-0729
MSTRG.516	PP7435_Chr3-0730
MSTRG.516	PP7435_Chr3-1195
MSTRG.516	PP7435_Chr3-1974
MSTRG.516	PP7435_Chr3-2161
MSTRG.516	PP7435_Chr4-0053
MSTRG.516	PP7435_Chr4-0206
MSTRG.516	PP7435_Chr4-0278
MSTRG.516	PP7435_Chr4-0491
MSTRG.516	PP7435_Chr4-0724
MSTRG.516	PP7435_Chr4-0732
MSTRG.516	PP7435_Chr4-0733
MSTRG.516	PP7435_Chr4-0978
MSTRG.516	PP7435_Mit-0080
MSTRG.516	PP7435_Mit-0085
MSTRG.5180	PP7435_Chr1-1454
MSTRG.5180	PP7435_Chr1-1994
MSTRG.5180	PP7435_Chr2-0172
MSTRG.5180	PP7435_Chr3-0511
MSTRG.5180	PP7435_Chr3-1380
MSTRG.5180	PP7435_Chr3-2161
MSTRG.5180	PP7435_Chr4-0275
MSTRG.5180	PP7435_Chr4-0563
MSTRG.5180	PP7435_Chr4-0847
MSTRG.5198	PP7435_Chr1-0057
MSTRG.5198	PP7435_Chr1-0103
MSTRG.5198	PP7435_Chr1-0232
MSTRG.5198	PP7435_Chr1-0369
MSTRG.5198	PP7435_Chr1-0435
MSTRG.5198	PP7435_Chr1-0565
MSTRG.5198	PP7435_Chr1-0566
MSTRG.5198	PP7435_Chr1-0607
MSTRG.5198	PP7435_Chr1-0866
MSTRG.5198	PP7435_Chr1-0867
MSTRG.5198	PP7435_Chr1-0868
MSTRG.5198	PP7435_Chr1-0906
MSTRG.5198	PP7435_Chr1-0907
MSTRG.5198	PP7435_Chr1-0922
MSTRG.5198	PP7435_Chr1-0976
MSTRG.5198	PP7435_Chr1-1013
[truncated: 1,466 more rows]

## Sheet: Interacting pairs - Promoter
lncRNA	Coding gene partner							lncRNA				N genes
MSTRG.1041	PP7435_Chr1-0166							MSTRG.1041	47		Mean	20.1066			MSTRG.881	225
MSTRG.1041	PP7435_Chr1-0167							MSTRG.1084	8		Median	9			MSTRG.312	146
MSTRG.1041	PP7435_Chr1-0598							MSTRG.1124	2						MSTRG.4427	91
MSTRG.1041	PP7435_Chr1-0601							MSTRG.114	2						MSTRG.5198	84
MSTRG.1041	PP7435_Chr1-0602							MSTRG.1165	62						MSTRG.4291	78
MSTRG.1041	PP7435_Chr1-0954							MSTRG.1261	1						MSTRG.4119	65
MSTRG.1041	PP7435_Chr1-0955							MSTRG.1278	5						MSTRG.3459	63
MSTRG.1041	PP7435_Chr1-0957							MSTRG.1325	31						MSTRG.1165	62
MSTRG.1041	PP7435_Chr1-0958							MSTRG.1357	9						MSTRG.4378	56
MSTRG.1041	PP7435_Chr1-1047							MSTRG.13	5						MSTRG.5417	55
MSTRG.1041	PP7435_Chr1-1198							MSTRG.1412	27						MSTRG.4360	51
MSTRG.1041	PP7435_Chr1-1404							MSTRG.1492	50						MSTRG.4363	51
MSTRG.1041	PP7435_Chr1-2192							MSTRG.1498	16						MSTRG.1492	50
MSTRG.1041	PP7435_Chr2-0164							MSTRG.152	4						MSTRG.372	50
MSTRG.1041	PP7435_Chr2-0165							MSTRG.1560	2						MSTRG.516	48
MSTRG.1041	PP7435_Chr2-0166							MSTRG.1633	20						MSTRG.1041	47
MSTRG.1041	PP7435_Chr2-0541							MSTRG.1660	2						MSTRG.5013	46
MSTRG.1041	PP7435_Chr2-0549							MSTRG.1680	5						MSTRG.240	40
MSTRG.1041	PP7435_Chr2-0550							MSTRG.1684	3						MSTRG.3443	39
MSTRG.1041	PP7435_Chr2-0742							MSTRG.1686	6						MSTRG.4243	38
MSTRG.1041	PP7435_Chr2-0743							MSTRG.169	34						MSTRG.5076	38
MSTRG.1041	PP7435_Chr2-0892							MSTRG.1716	25						MSTRG.169	34
MSTRG.1041	PP7435_Chr2-0893							MSTRG.1723	10						MSTRG.4442	34
MSTRG.1041	PP7435_Chr2-1055							MSTRG.1736	1						MSTRG.3832	32
MSTRG.1041	PP7435_Chr2-1056							MSTRG.1766	11						MSTRG.1325	31
MSTRG.1041	PP7435_Chr2-1108							MSTRG.1808	8						MSTRG.3071	29
MSTRG.1041	PP7435_Chr2-1123							MSTRG.1829	17						MSTRG.2144	28
MSTRG.1041	PP7435_Chr3-0145							MSTRG.1867	15						MSTRG.1412	27
MSTRG.1041	PP7435_Chr3-0262							MSTRG.186	27						MSTRG.186	27
MSTRG.1041	PP7435_Chr3-0263							MSTRG.1878	15						MSTRG.3152	27
MSTRG.1041	PP7435_Chr3-0374							MSTRG.1892	6						MSTRG.830	27
MSTRG.1041	PP7435_Chr3-0451							MSTRG.193	1						MSTRG.346	26
MSTRG.1041	PP7435_Chr3-0452							MSTRG.2018	2						MSTRG.3538	26
MSTRG.1041	PP7435_Chr3-0526							MSTRG.2029	4						MSTRG.1716	25
MSTRG.1041	PP7435_Chr3-0544							MSTRG.2123	24						MSTRG.2123	24
MSTRG.1041	PP7435_Chr3-0546							MSTRG.2144	28						MSTRG.5080	22
MSTRG.1041	PP7435_Chr3-0928							MSTRG.2164	21						MSTRG.783	22
MSTRG.1041	PP7435_Chr3-1059							MSTRG.2178	9						MSTRG.2164	21
MSTRG.1041	PP7435_Chr3-1111							MSTRG.2197	21						MSTRG.2197	21
MSTRG.1041	PP7435_Chr3-1148							MSTRG.2201	6						MSTRG.482	21
MSTRG.1041	PP7435_Chr3-1157							MSTRG.2202	18						MSTRG.1633	20
MSTRG.1041	PP7435_Chr3-1179							MSTRG.2209	2						MSTRG.4090	19
MSTRG.1041	PP7435_Chr3-1842							MSTRG.2365	4						MSTRG.2202	18
MSTRG.1041	PP7435_Chr4-0029							MSTRG.2393	2						MSTRG.332	18
MSTRG.1041	PP7435_Chr4-0096							MSTRG.240	40						MSTRG.1829	17
MSTRG.1041	PP7435_Chr4-0110							MSTRG.2466	14						MSTRG.1498	16
MSTRG.1041	PP7435_Chr4-0206							MSTRG.2558	1						MSTRG.1867	15
MSTRG.1084	PP7435_Chr1-0867							MSTRG.2619	1						MSTRG.1878	15
MSTRG.1084	PP7435_Chr1-0868							MSTRG.2662	1						MSTRG.2466	14
MSTRG.1084	PP7435_Chr2-0505							MSTRG.2714	7						MSTRG.4520	13
MSTRG.1084	PP7435_Chr2-0506							MSTRG.2774	3						MSTRG.618	13
MSTRG.1084	PP7435_Chr2-0676							MSTRG.2845	7						MSTRG.3837	12
MSTRG.1084	PP7435_Chr2-0677							MSTRG.2897	8						MSTRG.5034	12
MSTRG.1084	PP7435_Chr2-1306							MSTRG.2	6						MSTRG.1766	11
MSTRG.1084	PP7435_Chr4-0964							MSTRG.3014	1						MSTRG.3319	11
MSTRG.1124	PP7435_Chr1-0099							MSTRG.3071	29						MSTRG.4426	11
MSTRG.1124	PP7435_Chr1-0100							MSTRG.3080	4						MSTRG.1723	10
MSTRG.114	PP7435_Chr1-0162							MSTRG.3113	4						MSTRG.3148	10
MSTRG.114	PP7435_Chr1-0163							MSTRG.312	146						MSTRG.820	10
MSTRG.1165	PP7435_Chr1-0092							MSTRG.3148	10						MSTRG.1357	9
MSTRG.1165	PP7435_Chr1-0124							MSTRG.3152	27						MSTRG.2178	9
MSTRG.1165	PP7435_Chr1-0125							MSTRG.3174	3						MSTRG.4558	9
MSTRG.1165	PP7435_Chr1-0126							MSTRG.3319	11						MSTRG.5180	9
MSTRG.1165	PP7435_Chr1-0141							MSTRG.332	18						MSTRG.5282	9
MSTRG.1165	PP7435_Chr1-0352							MSTRG.3340	2						MSTRG.1084	8
MSTRG.1165	PP7435_Chr1-0353							MSTRG.3443	39						MSTRG.1808	8
MSTRG.1165	PP7435_Chr1-0435							MSTRG.3447	3						MSTRG.2897	8
MSTRG.1165	PP7435_Chr1-0557							MSTRG.3459	63						MSTRG.3543	8
MSTRG.1165	PP7435_Chr1-0565							MSTRG.346	26						MSTRG.980	8
MSTRG.1165	PP7435_Chr1-0719							MSTRG.3505	1						MSTRG.2714	7
MSTRG.1165	PP7435_Chr1-0722							MSTRG.3538	26						MSTRG.2845	7
MSTRG.1165	PP7435_Chr1-0869							MSTRG.3543	8						MSTRG.4225	7
MSTRG.1165	PP7435_Chr1-1078							MSTRG.372	50						MSTRG.754	7
MSTRG.1165	PP7435_Chr1-1174							MSTRG.3765	4						MSTRG.1686	6
MSTRG.1165	PP7435_Chr1-1198							MSTRG.3832	32						MSTRG.1892	6
MSTRG.1165	PP7435_Chr1-1231							MSTRG.3837	12						MSTRG.2201	6
MSTRG.1165	PP7435_Chr1-1424							MSTRG.4049	2						MSTRG.2	6
MSTRG.1165	PP7435_Chr1-1478							MSTRG.4090	19						MSTRG.4371	6
MSTRG.1165	PP7435_Chr1-2500							MSTRG.4119	65						MSTRG.4376	6
MSTRG.1165	PP7435_Chr1-2808							MSTRG.4225	7						MSTRG.1278	5
MSTRG.1165	PP7435_Chr1-2951							MSTRG.4243	38						MSTRG.13	5
MSTRG.1165	PP7435_Chr1-3149							MSTRG.4280	2						MSTRG.1680	5
MSTRG.1165	PP7435_Chr2-0272							MSTRG.4291	78						MSTRG.4992	5
MSTRG.1165	PP7435_Chr2-0504							MSTRG.4319	1						MSTRG.5448	5
MSTRG.1165	PP7435_Chr2-0631							MSTRG.4332	3						MSTRG.152	4
MSTRG.1165	PP7435_Chr2-0679							MSTRG.4346	4						MSTRG.2029	4
MSTRG.1165	PP7435_Chr2-0681							MSTRG.4360	51						MSTRG.2365	4
MSTRG.1165	PP7435_Chr2-1025							MSTRG.4363	51						MSTRG.3080	4
MSTRG.1165	PP7435_Chr2-1058							MSTRG.4371	6						MSTRG.3113	4
MSTRG.1165	PP7435_Chr2-1183							MSTRG.4376	6						MSTRG.3765	4
MSTRG.1165	PP7435_Chr2-1276							MSTRG.4378	56						MSTRG.4346	4
MSTRG.1165	PP7435_Chr2-1277							MSTRG.4385	3						MSTRG.5420	4
MSTRG.1165	PP7435_Chr3-0118							MSTRG.4426	11						MSTRG.1684	3
MSTRG.1165	PP7435_Chr3-0133							MSTRG.4427	91						MSTRG.2774	3
MSTRG.1165	PP7435_Chr3-0411							MSTRG.4442	34						MSTRG.3174	3
MSTRG.1165	PP7435_Chr3-0412							MSTRG.4520	13						MSTRG.3447	3
MSTRG.1165	PP7435_Chr3-0629							MSTRG.4558	9						MSTRG.4332	3
MSTRG.1165	PP7435_Chr3-0630							MSTRG.46	1						MSTRG.4385	3
MSTRG.1165	PP7435_Chr3-0928							MSTRG.4763	2						MSTRG.4934	3
MSTRG.1165	PP7435_Chr3-1055							MSTRG.482	21						MSTRG.1124	2
MSTRG.1165	PP7435_Chr3-1179							MSTRG.4934	3						MSTRG.114	2
MSTRG.1165	PP7435_Chr3-1402							MSTRG.4992	5						MSTRG.1560	2
MSTRG.1165	PP7435_Chr3-1413							MSTRG.5013	46						MSTRG.1660	2
MSTRG.1165	PP7435_Chr3-2161							MSTRG.5034	12						MSTRG.2018	2
MSTRG.1165	PP7435_Chr4-0096							MSTRG.5076	38						MSTRG.2209	2
MSTRG.1165	PP7435_Chr4-0145							MSTRG.5080	22						MSTRG.2393	2
MSTRG.1165	PP7435_Chr4-0147							MSTRG.5153	1						MSTRG.3340	2
MSTRG.1165	PP7435_Chr4-0154							MSTRG.516	48						MSTRG.4049	2
MSTRG.1165	PP7435_Chr4-0155							MSTRG.5180	9						MSTRG.4280	2
MSTRG.1165	PP7435_Chr4-0206							MSTRG.5198	84						MSTRG.4763	2
MSTRG.1165	PP7435_Chr4-0218							MSTRG.5282	9						MSTRG.1261	1
MSTRG.1165	PP7435_Chr4-0219							MSTRG.5417	55						MSTRG.1736	1
MSTRG.1165	PP7435_Chr4-0602							MSTRG.5420	4						MSTRG.193	1
MSTRG.1165	PP7435_Chr4-0603							MSTRG.5448	5						MSTRG.2558	1
MSTRG.1165	PP7435_Chr4-0748							MSTRG.618	13						MSTRG.2619	1
MSTRG.1165	PP7435_Chr4-0750							MSTRG.754	7						MSTRG.2662	1
MSTRG.1165	PP7435_Chr4-0781							MSTRG.757	1						MSTRG.3014	1
MSTRG.1165	PP7435_Chr4-0782							MSTRG.783	22						MSTRG.3505	1
MSTRG.1165	PP7435_Chr4-0897							MSTRG.820	10						MSTRG.4319	1
MSTRG.1165	PP7435_Chr4-0975							MSTRG.830	27						MSTRG.46	1
MSTRG.1165	PP7435_Chr4-1004							MSTRG.881	225						MSTRG.5153	1
MSTRG.1261	PP7435_Chr2-1108							MSTRG.980	8						MSTRG.757	1
MSTRG.1278	PP7435_Chr1-0442														0	0
MSTRG.1278	PP7435_Chr2-0383														0	0
MSTRG.1278	PP7435_Chr3-1152														0	0
MSTRG.1278	PP7435_Chr3-1153														0	0
MSTRG.1278	PP7435_Chr4-0677														0	0
MSTRG.1325	PP7435_Chr1-0053														0	0
MSTRG.1325	PP7435_Chr1-0068														0	0
MSTRG.1325	PP7435_Chr1-0071														0	0
MSTRG.1325	PP7435_Chr1-0127														0	0
MSTRG.1325	PP7435_Chr1-0210
MSTRG.1325	PP7435_Chr1-0565
MSTRG.1325	PP7435_Chr1-0740
MSTRG.1325	PP7435_Chr1-0867
MSTRG.1325	PP7435_Chr1-0868
MSTRG.1325	PP7435_Chr1-0906
MSTRG.1325	PP7435_Chr1-1404
MSTRG.1325	PP7435_Chr1-1461
MSTRG.1325	PP7435_Chr2-0317
MSTRG.1325	PP7435_Chr2-0318
MSTRG.1325	PP7435_Chr2-0821
MSTRG.1325	PP7435_Chr2-0826
MSTRG.1325	PP7435_Chr2-1058
MSTRG.1325	PP7435_Chr2-1114
MSTRG.1325	PP7435_Chr2-1115
MSTRG.1325	PP7435_Chr2-1220
MSTRG.1325	PP7435_Chr2-1221
MSTRG.1325	PP7435_Chr2-1315
MSTRG.1325	PP7435_Chr3-0045
MSTRG.1325	PP7435_Chr3-0586
MSTRG.1325	PP7435_Chr3-1064
MSTRG.1325	PP7435_Chr3-1380
MSTRG.1325	PP7435_Chr3-2161
MSTRG.1325	PP7435_Chr4-0096
MSTRG.1325	PP7435_Chr4-0362
MSTRG.1325	PP7435_Chr4-0363
MSTRG.1325	PP7435_Chr4-0889
MSTRG.1357	PP7435_Chr1-0048
MSTRG.1357	PP7435_Chr1-0068
MSTRG.1357	PP7435_Chr1-0071
MSTRG.1357	PP7435_Chr1-0435
MSTRG.1357	PP7435_Chr1-0906
MSTRG.1357	PP7435_Chr1-1342
MSTRG.1357	PP7435_Chr1-1994
MSTRG.1357	PP7435_Chr3-0329
MSTRG.1357	PP7435_Chr3-0330
MSTRG.13	PP7435_Chr2-0493
MSTRG.13	PP7435_Chr2-0656
MSTRG.13	PP7435_Chr2-0826
MSTRG.13	PP7435_Chr3-0596
MSTRG.13	PP7435_Chr3-0597
MSTRG.1412	PP7435_Chr1-0058
MSTRG.1412	PP7435_Chr1-0144
MSTRG.1412	PP7435_Chr1-0272
MSTRG.1412	PP7435_Chr1-0435
MSTRG.1412	PP7435_Chr1-0504
MSTRG.1412	PP7435_Chr1-0601
MSTRG.1412	PP7435_Chr1-0602
MSTRG.1412	PP7435_Chr1-1281
MSTRG.1412	PP7435_Chr1-1455
MSTRG.1412	PP7435_Chr2-0339
MSTRG.1412	PP7435_Chr2-0444
MSTRG.1412	PP7435_Chr2-0813
MSTRG.1412	PP7435_Chr2-1058
MSTRG.1412	PP7435_Chr2-2298
MSTRG.1412	PP7435_Chr3-0282
MSTRG.1412	PP7435_Chr3-0515
MSTRG.1412	PP7435_Chr3-0517
MSTRG.1412	PP7435_Chr3-0518
MSTRG.1412	PP7435_Chr3-0922
MSTRG.1412	PP7435_Chr3-0993
MSTRG.1412	PP7435_Chr3-1179
MSTRG.1412	PP7435_Chr3-1908
MSTRG.1412	PP7435_Chr4-0401
MSTRG.1412	PP7435_Chr4-0710
MSTRG.1412	PP7435_Chr4-0854
MSTRG.1412	PP7435_Chr4-0986
MSTRG.1412	PP7435_Chr4-0987
MSTRG.1492	PP7435_Chr1-0020
MSTRG.1492	PP7435_Chr1-0021
MSTRG.1492	PP7435_Chr1-0277
MSTRG.1492	PP7435_Chr1-0279
MSTRG.1492	PP7435_Chr1-0543
MSTRG.1492	PP7435_Chr1-0544
MSTRG.1492	PP7435_Chr1-0565
MSTRG.1492	PP7435_Chr1-0566
MSTRG.1492	PP7435_Chr1-0571
MSTRG.1492	PP7435_Chr1-0906
MSTRG.1492	PP7435_Chr1-1105
MSTRG.1492	PP7435_Chr1-1107
MSTRG.1492	PP7435_Chr1-1124
MSTRG.1492	PP7435_Chr1-1174
MSTRG.1492	PP7435_Chr1-1198
MSTRG.1492	PP7435_Chr1-1281
MSTRG.1492	PP7435_Chr1-1304
MSTRG.1492	PP7435_Chr1-1305
MSTRG.1492	PP7435_Chr1-1390
MSTRG.1492	PP7435_Chr1-1430
MSTRG.1492	PP7435_Chr2-0020
MSTRG.1492	PP7435_Chr2-0022
MSTRG.1492	PP7435_Chr2-0144
MSTRG.1492	PP7435_Chr2-0197
MSTRG.1492	PP7435_Chr2-0257
MSTRG.1492	PP7435_Chr2-0344
MSTRG.1492	PP7435_Chr2-0445
MSTRG.1492	PP7435_Chr2-0496
MSTRG.1492	PP7435_Chr2-0497
MSTRG.1492	PP7435_Chr2-0571
MSTRG.1492	PP7435_Chr2-0572
MSTRG.1492	PP7435_Chr2-0890
MSTRG.1492	PP7435_Chr2-0892
MSTRG.1492	PP7435_Chr2-0893
MSTRG.1492	PP7435_Chr2-1097
MSTRG.1492	PP7435_Chr3-0171
MSTRG.1492	PP7435_Chr3-0201
MSTRG.1492	PP7435_Chr3-0578
MSTRG.1492	PP7435_Chr3-0859
MSTRG.1492	PP7435_Chr3-0928
MSTRG.1492	PP7435_Chr3-2161
MSTRG.1492	PP7435_Chr4-0156
MSTRG.1492	PP7435_Chr4-0487
MSTRG.1492	PP7435_Chr4-0488
MSTRG.1492	PP7435_Chr4-0489
MSTRG.1492	PP7435_Chr4-0781
MSTRG.1492	PP7435_Chr4-0782
MSTRG.1492	PP7435_Chr4-0889
MSTRG.1492	PP7435_Chr4-0900
MSTRG.1492	PP7435_Chr4-1001
MSTRG.1498	PP7435_Chr1-0565
MSTRG.1498	PP7435_Chr1-0607
MSTRG.1498	PP7435_Chr1-0906
MSTRG.1498	PP7435_Chr1-1109
MSTRG.1498	PP7435_Chr1-1110
MSTRG.1498	PP7435_Chr2-0383
MSTRG.1498	PP7435_Chr2-0931
MSTRG.1498	PP7435_Chr2-1058
MSTRG.1498	PP7435_Chr4-0096
MSTRG.1498	PP7435_Chr4-0392
MSTRG.1498	PP7435_Chr4-0393
MSTRG.1498	PP7435_Chr4-0427
MSTRG.1498	PP7435_Chr4-0515
MSTRG.1498	PP7435_Chr4-0516
MSTRG.1498	PP7435_Chr4-0710
MSTRG.1498	PP7435_Chr4-0854
MSTRG.152	PP7435_Chr1-1198
MSTRG.152	PP7435_Chr2-0068
MSTRG.152	PP7435_Chr2-1304
MSTRG.152	PP7435_Chr4-0530
MSTRG.1560	PP7435_Chr1-0457
MSTRG.1560	PP7435_Chr1-3105
MSTRG.1633	PP7435_Chr1-1105
MSTRG.1633	PP7435_Chr1-1107
MSTRG.1633	PP7435_Chr1-1198
MSTRG.1633	PP7435_Chr1-1430
MSTRG.1633	PP7435_Chr1-1628
MSTRG.1633	PP7435_Chr2-0068
MSTRG.1633	PP7435_Chr2-0172
MSTRG.1633	PP7435_Chr2-0505
MSTRG.1633	PP7435_Chr2-0506
MSTRG.1633	PP7435_Chr2-1187
MSTRG.1633	PP7435_Chr2-1188
MSTRG.1633	PP7435_Chr2-1276
MSTRG.1633	PP7435_Chr2-1277
MSTRG.1633	PP7435_Chr2-1304
MSTRG.1633	PP7435_Chr2-1306
MSTRG.1633	PP7435_Chr3-0374
MSTRG.1633	PP7435_Chr3-0744
MSTRG.1633	PP7435_Chr4-0152
MSTRG.1633	PP7435_Chr4-0422
MSTRG.1633	PP7435_Chr4-0565
MSTRG.1660	PP7435_Chr1-1198
MSTRG.1660	PP7435_Chr4-0565
MSTRG.1680	PP7435_Chr3-0629
MSTRG.1680	PP7435_Chr3-0630
MSTRG.1680	PP7435_Chr3-1200
MSTRG.1680	PP7435_Chr4-0014
MSTRG.1680	PP7435_Chr4-0724
MSTRG.1684	PP7435_Chr1-1404
MSTRG.1684	PP7435_Chr2-0099
MSTRG.1684	PP7435_Chr2-1429
MSTRG.1686	PP7435_Chr2-0144
MSTRG.1686	PP7435_Chr2-0317
MSTRG.1686	PP7435_Chr2-0318
MSTRG.1686	PP7435_Chr2-2397
MSTRG.1686	PP7435_Chr4-0460
MSTRG.1686	PP7435_Chr4-1367
MSTRG.169	PP7435_Chr1-0139
MSTRG.169	PP7435_Chr1-0140
MSTRG.169	PP7435_Chr1-0196
MSTRG.169	PP7435_Chr1-0391
MSTRG.169	PP7435_Chr1-0578
MSTRG.169	PP7435_Chr1-0655
MSTRG.169	PP7435_Chr1-0810
MSTRG.169	PP7435_Chr1-0811
MSTRG.169	PP7435_Chr1-0822
MSTRG.169	PP7435_Chr1-1091
MSTRG.169	PP7435_Chr1-1192
MSTRG.169	PP7435_Chr1-1198
MSTRG.169	PP7435_Chr2-0054
MSTRG.169	PP7435_Chr2-0216
MSTRG.169	PP7435_Chr2-0220
MSTRG.169	PP7435_Chr2-0409
MSTRG.169	PP7435_Chr2-0410
MSTRG.169	PP7435_Chr2-0505
MSTRG.169	PP7435_Chr2-0506
MSTRG.169	PP7435_Chr2-0935
MSTRG.169	PP7435_Chr2-1276
MSTRG.169	PP7435_Chr2-1277
MSTRG.169	PP7435_Chr2-1306
MSTRG.169	PP7435_Chr2-1682
MSTRG.169	PP7435_Chr2-1693
MSTRG.169	PP7435_Chr3-0061
MSTRG.169	PP7435_Chr3-0529
MSTRG.169	PP7435_Chr3-0928
MSTRG.169	PP7435_Chr4-0350
MSTRG.169	PP7435_Chr4-0530
MSTRG.169	PP7435_Chr4-0637
MSTRG.169	PP7435_Chr4-0666
MSTRG.169	PP7435_Chr4-0724
MSTRG.169	PP7435_Chr4-0839
MSTRG.1716	PP7435_Chr1-0126
MSTRG.1716	PP7435_Chr1-1078
MSTRG.1716	PP7435_Chr1-1130
MSTRG.1716	PP7435_Chr1-1198
MSTRG.1716	PP7435_Chr1-1281
MSTRG.1716	PP7435_Chr1-1484
MSTRG.1716	PP7435_Chr1-1485
MSTRG.1716	PP7435_Chr1-1610
MSTRG.1716	PP7435_Chr2-0505
MSTRG.1716	PP7435_Chr2-0506
MSTRG.1716	PP7435_Chr2-0631
MSTRG.1716	PP7435_Chr2-0742
MSTRG.1716	PP7435_Chr2-0744
MSTRG.1716	PP7435_Chr2-1306
MSTRG.1716	PP7435_Chr2-2397
MSTRG.1716	PP7435_Chr3-0496
MSTRG.1716	PP7435_Chr3-0498
MSTRG.1716	PP7435_Chr3-0557
MSTRG.1716	PP7435_Chr3-0558
MSTRG.1716	PP7435_Chr3-0629
MSTRG.1716	PP7435_Chr3-0630
MSTRG.1716	PP7435_Chr4-0096
MSTRG.1716	PP7435_Chr4-0676
MSTRG.1716	PP7435_Chr4-0914
MSTRG.1716	PP7435_Chr4-0915
MSTRG.1723	PP7435_Chr1-0277
MSTRG.1723	PP7435_Chr1-0278
MSTRG.1723	PP7435_Chr1-0279
MSTRG.1723	PP7435_Chr1-0303
MSTRG.1723	PP7435_Chr1-0304
MSTRG.1723	PP7435_Chr2-0068
MSTRG.1723	PP7435_Chr2-0764
MSTRG.1723	PP7435_Chr2-1304
MSTRG.1723	PP7435_Chr3-0161
MSTRG.1723	PP7435_Chr3-0162
MSTRG.1736	PP7435_Chr3-1468
MSTRG.1766	PP7435_Chr1-0708
MSTRG.1766	PP7435_Chr1-0960
MSTRG.1766	PP7435_Chr1-1198
MSTRG.1766	PP7435_Chr2-0144
MSTRG.1766	PP7435_Chr3-0557
MSTRG.1766	PP7435_Chr3-0558
MSTRG.1766	PP7435_Chr3-0629
MSTRG.1766	PP7435_Chr3-0630
MSTRG.1766	PP7435_Chr4-0530
MSTRG.1766	PP7435_Chr4-0882
MSTRG.1766	PP7435_Chr4-0883
MSTRG.1808	PP7435_Chr1-1376
MSTRG.1808	PP7435_Chr2-0341
MSTRG.1808	PP7435_Chr2-0525
MSTRG.1808	PP7435_Chr2-1276
MSTRG.1808	PP7435_Chr2-1277
MSTRG.1808	PP7435_Chr2-2012
MSTRG.1808	PP7435_Chr4-0096
MSTRG.1808	PP7435_Chr4-0418
MSTRG.1829	PP7435_Chr1-0057
MSTRG.1829	PP7435_Chr1-0064
MSTRG.1829	PP7435_Chr1-0065
MSTRG.1829	PP7435_Chr1-0068
MSTRG.1829	PP7435_Chr1-0071
MSTRG.1829	PP7435_Chr1-0116
MSTRG.1829	PP7435_Chr1-0117
MSTRG.1829	PP7435_Chr1-3160
MSTRG.1829	PP7435_Chr2-0742
MSTRG.1829	PP7435_Chr2-0743
MSTRG.1829	PP7435_Chr3-0421
MSTRG.1829	PP7435_Chr3-0557
MSTRG.1829	PP7435_Chr3-0558
MSTRG.1829	PP7435_Chr3-0943
MSTRG.1829	PP7435_Chr3-0944
MSTRG.1829	PP7435_Chr4-0724
MSTRG.1829	PP7435_Chr4-0852
MSTRG.1867	PP7435_Chr1-0116
MSTRG.1867	PP7435_Chr1-0117
MSTRG.1867	PP7435_Chr1-0127
MSTRG.1867	PP7435_Chr1-0541
MSTRG.1867	PP7435_Chr1-1430
MSTRG.1867	PP7435_Chr1-2148
MSTRG.1867	PP7435_Chr2-0242
MSTRG.1867	PP7435_Chr2-0400
MSTRG.1867	PP7435_Chr2-0997
MSTRG.1867	PP7435_Chr2-1058
MSTRG.1867	PP7435_Chr3-0134
MSTRG.1867	PP7435_Chr3-0136
MSTRG.1867	PP7435_Chr4-0382
MSTRG.1867	PP7435_Chr4-0565
MSTRG.1867	PP7435_Chr4-0900
MSTRG.186	PP7435_Chr1-0124
MSTRG.186	PP7435_Chr1-0125
MSTRG.186	PP7435_Chr1-0976
MSTRG.186	PP7435_Chr1-1192
MSTRG.186	PP7435_Chr1-1198
MSTRG.186	PP7435_Chr1-3413
MSTRG.186	PP7435_Chr2-0144
MSTRG.186	PP7435_Chr2-1262
MSTRG.186	PP7435_Chr3-0040
MSTRG.186	PP7435_Chr3-0471
MSTRG.186	PP7435_Chr3-0629
MSTRG.186	PP7435_Chr3-0630
MSTRG.186	PP7435_Chr3-1037
MSTRG.186	PP7435_Chr3-1038
MSTRG.186	PP7435_Chr3-1055
MSTRG.186	PP7435_Chr3-1058
MSTRG.186	PP7435_Chr3-2161
MSTRG.186	PP7435_Chr3-2645
MSTRG.186	PP7435_Chr4-0458
MSTRG.186	PP7435_Chr4-0459
MSTRG.186	PP7435_Chr4-0530
MSTRG.186	PP7435_Chr4-0574
MSTRG.186	PP7435_Chr4-0710
MSTRG.186	PP7435_Chr4-0854
MSTRG.186	PP7435_Chr4-0882
MSTRG.186	PP7435_Chr4-0883
MSTRG.186	PP7435_Chr4-1774
MSTRG.1878	PP7435_Chr1-0068
MSTRG.1878	PP7435_Chr1-0071
MSTRG.1878	PP7435_Chr1-0113
MSTRG.1878	PP7435_Chr1-0565
MSTRG.1878	PP7435_Chr1-0566
MSTRG.1878	PP7435_Chr1-1198
MSTRG.1878	PP7435_Chr2-0780
MSTRG.1878	PP7435_Chr2-1108
MSTRG.1878	PP7435_Chr3-0171
MSTRG.1878	PP7435_Chr3-0548
MSTRG.1878	PP7435_Chr3-0578
MSTRG.1878	PP7435_Chr3-0773
MSTRG.1878	PP7435_Chr3-2161
MSTRG.1878	PP7435_Chr4-0724
MSTRG.1878	PP7435_Chr4-0871
MSTRG.1892	PP7435_Chr1-0068
MSTRG.1892	PP7435_Chr1-0071
MSTRG.1892	PP7435_Chr1-0435
MSTRG.1892	PP7435_Chr1-1192
MSTRG.1892	PP7435_Chr3-2161
MSTRG.1892	PP7435_Chr4-0724
MSTRG.193	PP7435_Chr4-0854
MSTRG.2018	PP7435_Chr4-0362
MSTRG.2018	PP7435_Chr4-0363
MSTRG.2029	PP7435_Chr2-0184
MSTRG.2029	PP7435_Chr2-1528
MSTRG.2029	PP7435_Chr4-0847
MSTRG.2029	PP7435_Chr4-0848
MSTRG.2123	PP7435_Chr1-0124
MSTRG.2123	PP7435_Chr1-0125
MSTRG.2123	PP7435_Chr1-0277
MSTRG.2123	PP7435_Chr1-0279
MSTRG.2123	PP7435_Chr1-0435
MSTRG.2123	PP7435_Chr1-0901
MSTRG.2123	PP7435_Chr1-1192
MSTRG.2123	PP7435_Chr1-1404
MSTRG.2123	PP7435_Chr2-0203
MSTRG.2123	PP7435_Chr2-0370
MSTRG.2123	PP7435_Chr2-0371
MSTRG.2123	PP7435_Chr2-1276
MSTRG.2123	PP7435_Chr2-1277
MSTRG.2123	PP7435_Chr3-0457
MSTRG.2123	PP7435_Chr3-0505
MSTRG.2123	PP7435_Chr3-0507
MSTRG.2123	PP7435_Chr3-2161
MSTRG.2123	PP7435_Chr4-0053
MSTRG.2123	PP7435_Chr4-0152
MSTRG.2123	PP7435_Chr4-0154
MSTRG.2123	PP7435_Chr4-0155
MSTRG.2123	PP7435_Chr4-0724
MSTRG.2123	PP7435_Chr4-0835
MSTRG.2123	PP7435_Chr4-0836
MSTRG.2144	PP7435_Chr1-0068
MSTRG.2144	PP7435_Chr1-0071
MSTRG.2144	PP7435_Chr1-0435
MSTRG.2144	PP7435_Chr1-0504
MSTRG.2144	PP7435_Chr1-0711
MSTRG.2144	PP7435_Chr1-1094
MSTRG.2144	PP7435_Chr1-1103
MSTRG.2144	PP7435_Chr1-1448
MSTRG.2144	PP7435_Chr1-2841
MSTRG.2144	PP7435_Chr2-0957
MSTRG.2144	PP7435_Chr2-0958
MSTRG.2144	PP7435_Chr2-1058
MSTRG.2144	PP7435_Chr3-0374
MSTRG.2144	PP7435_Chr3-0453
MSTRG.2144	PP7435_Chr3-0494
MSTRG.2144	PP7435_Chr3-0495
MSTRG.2144	PP7435_Chr3-0586
MSTRG.2144	PP7435_Chr3-1143
MSTRG.2144	PP7435_Chr3-1180
MSTRG.2144	PP7435_Chr3-1216
MSTRG.2144	PP7435_Chr3-1217
MSTRG.2144	PP7435_Chr3-2161
MSTRG.2144	PP7435_Chr4-0304
MSTRG.2144	PP7435_Chr4-0306
MSTRG.2144	PP7435_Chr4-0329
MSTRG.2144	PP7435_Chr4-0349
MSTRG.2144	PP7435_Chr4-0531
MSTRG.2144	PP7435_Chr4-0589
MSTRG.2164	PP7435_Chr1-0120
MSTRG.2164	PP7435_Chr1-1174
MSTRG.2164	PP7435_Chr1-1192
MSTRG.2164	PP7435_Chr1-1994
MSTRG.2164	PP7435_Chr2-0407
MSTRG.2164	PP7435_Chr2-0408
MSTRG.2164	PP7435_Chr2-0609
MSTRG.2164	PP7435_Chr2-0764
MSTRG.2164	PP7435_Chr3-0009
MSTRG.2164	PP7435_Chr3-0010
MSTRG.2164	PP7435_Chr3-0171
MSTRG.2164	PP7435_Chr3-0221
MSTRG.2164	PP7435_Chr3-0496
MSTRG.2164	PP7435_Chr3-0498
MSTRG.2164	PP7435_Chr3-2161
MSTRG.2164	PP7435_Chr4-0096
MSTRG.2164	PP7435_Chr4-0407
MSTRG.2164	PP7435_Chr4-0408
MSTRG.2164	PP7435_Chr4-0473
MSTRG.2164	PP7435_Chr4-0474
MSTRG.2164	PP7435_Chr4-0889
MSTRG.2178	PP7435_Chr1-0230
MSTRG.2178	PP7435_Chr1-0476
MSTRG.2178	PP7435_Chr1-0931
MSTRG.2178	PP7435_Chr1-1078
MSTRG.2178	PP7435_Chr2-0643
MSTRG.2178	PP7435_Chr2-2122
MSTRG.2178	PP7435_Chr2-2199
MSTRG.2178	PP7435_Chr2-2397
MSTRG.2178	PP7435_Chr3-0544
MSTRG.2197	PP7435_Chr1-0068
MSTRG.2197	PP7435_Chr1-0071
MSTRG.2197	PP7435_Chr1-0121
MSTRG.2197	PP7435_Chr1-0122
MSTRG.2197	PP7435_Chr1-0435
MSTRG.2197	PP7435_Chr1-1198
MSTRG.2197	PP7435_Chr2-0068
MSTRG.2197	PP7435_Chr2-0380
MSTRG.2197	PP7435_Chr2-1025
MSTRG.2197	PP7435_Chr2-1304
MSTRG.2197	PP7435_Chr2-1781
MSTRG.2197	PP7435_Chr2-1792
MSTRG.2197	PP7435_Chr3-0561
MSTRG.2197	PP7435_Chr3-0563
MSTRG.2197	PP7435_Chr3-0937
MSTRG.2197	PP7435_Chr3-1139
MSTRG.2197	PP7435_Chr3-1140
MSTRG.2197	PP7435_Chr3-2161
MSTRG.2197	PP7435_Chr4-0523
MSTRG.2197	PP7435_Chr4-0524
MSTRG.2197	PP7435_Chr4-0724
MSTRG.2201	PP7435_Chr1-0178
MSTRG.2201	PP7435_Chr2-0802
MSTRG.2201	PP7435_Chr4-0215
MSTRG.2201	PP7435_Chr4-0216
MSTRG.2201	PP7435_Chr4-0481
MSTRG.2201	PP7435_Chr4-0482
MSTRG.2202	PP7435_Chr1-0277
MSTRG.2202	PP7435_Chr1-0279
MSTRG.2202	PP7435_Chr1-0292
MSTRG.2202	PP7435_Chr1-1430
MSTRG.2202	PP7435_Chr1-2258
MSTRG.2202	PP7435_Chr2-0136
MSTRG.2202	PP7435_Chr2-0370
MSTRG.2202	PP7435_Chr2-0371
MSTRG.2202	PP7435_Chr2-0742
MSTRG.2202	PP7435_Chr2-0743
MSTRG.2202	PP7435_Chr2-1027
MSTRG.2202	PP7435_Chr2-1028
MSTRG.2202	PP7435_Chr2-1291
MSTRG.2202	PP7435_Chr2-1315
MSTRG.2202	PP7435_Chr3-1139
MSTRG.2202	PP7435_Chr3-1140
MSTRG.2202	PP7435_Chr4-0152
MSTRG.2202	PP7435_Chr4-2159
MSTRG.2209	PP7435_Chr1-2632
MSTRG.2209	PP7435_Chr1-2907
MSTRG.2365	PP7435_Chr1-1192
MSTRG.2365	PP7435_Chr2-1276
MSTRG.2365	PP7435_Chr2-1277
MSTRG.2365	PP7435_Chr3-0464
MSTRG.2393	PP7435_Chr2-0172
MSTRG.2393	PP7435_Chr4-1829
MSTRG.240	PP7435_Chr1-0031
MSTRG.240	PP7435_Chr1-0032
MSTRG.240	PP7435_Chr1-0092
MSTRG.240	PP7435_Chr1-0124
MSTRG.240	PP7435_Chr1-0125
MSTRG.240	PP7435_Chr1-0550
MSTRG.240	PP7435_Chr1-0728
MSTRG.240	PP7435_Chr1-0730
MSTRG.240	PP7435_Chr1-0886
MSTRG.240	PP7435_Chr1-0888
MSTRG.240	PP7435_Chr1-1034
MSTRG.240	PP7435_Chr1-1035
MSTRG.240	PP7435_Chr1-1198
MSTRG.240	PP7435_Chr1-1620
MSTRG.240	PP7435_Chr2-0471
MSTRG.240	PP7435_Chr2-0555
MSTRG.240	PP7435_Chr2-0556
MSTRG.240	PP7435_Chr2-0772
MSTRG.240	PP7435_Chr2-0915
MSTRG.240	PP7435_Chr2-0916
MSTRG.240	PP7435_Chr2-0925
MSTRG.240	PP7435_Chr2-0991
MSTRG.240	PP7435_Chr2-1276
MSTRG.240	PP7435_Chr2-1277
MSTRG.240	PP7435_Chr2-2199
MSTRG.240	PP7435_Chr3-0009
MSTRG.240	PP7435_Chr3-0010
MSTRG.240	PP7435_Chr3-0016
MSTRG.240	PP7435_Chr3-0183
MSTRG.240	PP7435_Chr3-0711
MSTRG.240	PP7435_Chr3-0848
MSTRG.240	PP7435_Chr3-0937
MSTRG.240	PP7435_Chr3-1139
MSTRG.240	PP7435_Chr3-1140
MSTRG.240	PP7435_Chr3-2161
MSTRG.240	PP7435_Chr4-0338
MSTRG.240	PP7435_Chr4-0523
MSTRG.240	PP7435_Chr4-0524
MSTRG.240	PP7435_Chr4-0528
MSTRG.240	PP7435_Chr4-0724
MSTRG.2466	PP7435_Chr1-0116
MSTRG.2466	PP7435_Chr1-0117
MSTRG.2466	PP7435_Chr1-1591
MSTRG.2466	PP7435_Chr2-0949
MSTRG.2466	PP7435_Chr2-1321
MSTRG.2466	PP7435_Chr3-1058
MSTRG.2466	PP7435_Chr3-1085
MSTRG.2466	PP7435_Chr3-1086
MSTRG.2466	PP7435_Chr3-1144
MSTRG.2466	PP7435_Chr3-1145
MSTRG.2466	PP7435_Chr3-1241
MSTRG.2466	PP7435_Chr3-2645
MSTRG.2466	PP7435_Chr3-2711
MSTRG.2466	PP7435_Chr4-1042
MSTRG.2558	PP7435_Chr1-1198
MSTRG.2619	PP7435_Chr4-0206
MSTRG.2662	PP7435_Chr4-0942
MSTRG.2714	PP7435_Chr1-0095
MSTRG.2714	PP7435_Chr1-0096
MSTRG.2714	PP7435_Chr1-0097
MSTRG.2714	PP7435_Chr1-1466
MSTRG.2714	PP7435_Chr1-1468
MSTRG.2714	PP7435_Chr4-0876
MSTRG.2714	PP7435_Chr4-0877
MSTRG.2774	PP7435_Chr1-0435
MSTRG.2774	PP7435_Chr3-0040
MSTRG.2774	PP7435_Chr4-0152
MSTRG.2845	PP7435_Chr1-0124
MSTRG.2845	PP7435_Chr1-0125
MSTRG.2845	PP7435_Chr1-0931
MSTRG.2845	PP7435_Chr1-0932
MSTRG.2845	PP7435_Chr1-1184
MSTRG.2845	PP7435_Chr4-0263
MSTRG.2845	PP7435_Chr4-0264
MSTRG.2897	PP7435_Chr1-0068
MSTRG.2897	PP7435_Chr1-0071
MSTRG.2897	PP7435_Chr1-0144
MSTRG.2897	PP7435_Chr1-1430
MSTRG.2897	PP7435_Chr1-3017
MSTRG.2897	PP7435_Chr2-0383
MSTRG.2897	PP7435_Chr3-0498
MSTRG.2897	PP7435_Chr4-0900
MSTRG.2	PP7435_Chr1-0784
MSTRG.2	PP7435_Chr2-0772
MSTRG.2	PP7435_Chr2-1276
MSTRG.2	PP7435_Chr2-1277
MSTRG.2	PP7435_Chr2-2199
MSTRG.2	PP7435_Chr3-0929
MSTRG.3014	PP7435_Chr2-1869
MSTRG.3071	PP7435_Chr1-0166
MSTRG.3071	PP7435_Chr1-0167
MSTRG.3071	PP7435_Chr1-0376
MSTRG.3071	PP7435_Chr1-0377
MSTRG.3071	PP7435_Chr1-0863
MSTRG.3071	PP7435_Chr1-0864
MSTRG.3071	PP7435_Chr1-1304
MSTRG.3071	PP7435_Chr1-1305
MSTRG.3071	PP7435_Chr2-0135
MSTRG.3071	PP7435_Chr2-0381
MSTRG.3071	PP7435_Chr2-0502
MSTRG.3071	PP7435_Chr2-0772
MSTRG.3071	PP7435_Chr2-0910
MSTRG.3071	PP7435_Chr2-0912
MSTRG.3071	PP7435_Chr2-0944
MSTRG.3071	PP7435_Chr2-1238
MSTRG.3071	PP7435_Chr2-1239
MSTRG.3071	PP7435_Chr2-1803
MSTRG.3071	PP7435_Chr2-2199
MSTRG.3071	PP7435_Chr3-0557
MSTRG.3071	PP7435_Chr3-0558
MSTRG.3071	PP7435_Chr3-0811
MSTRG.3071	PP7435_Chr3-0937
MSTRG.3071	PP7435_Chr3-0999
MSTRG.3071	PP7435_Chr3-1380
MSTRG.3071	PP7435_Chr3-2249
MSTRG.3071	PP7435_Chr4-0325
MSTRG.3071	PP7435_Chr4-0677
MSTRG.3071	PP7435_Chr4-0710
MSTRG.3080	PP7435_Chr1-0068
MSTRG.3080	PP7435_Chr1-0071
MSTRG.3080	PP7435_Chr3-0713
MSTRG.3080	PP7435_Chr3-0714
MSTRG.3113	PP7435_Chr1-0607
MSTRG.3113	PP7435_Chr1-0906
MSTRG.3113	PP7435_Chr1-1198
MSTRG.3113	PP7435_Chr3-0970
MSTRG.312	PP7435_Chr1-0056
MSTRG.312	PP7435_Chr1-0068
MSTRG.312	PP7435_Chr1-0071
MSTRG.312	PP7435_Chr1-0124
MSTRG.312	PP7435_Chr1-0125
MSTRG.312	PP7435_Chr1-0126
MSTRG.312	PP7435_Chr1-0127
MSTRG.312	PP7435_Chr1-0199
MSTRG.312	PP7435_Chr1-0232
MSTRG.312	PP7435_Chr1-0241
MSTRG.312	PP7435_Chr1-0242
MSTRG.312	PP7435_Chr1-0243
MSTRG.312	PP7435_Chr1-0303
MSTRG.312	PP7435_Chr1-0304
MSTRG.312	PP7435_Chr1-0306
MSTRG.312	PP7435_Chr1-0326
MSTRG.312	PP7435_Chr1-0364
MSTRG.312	PP7435_Chr1-0435
MSTRG.312	PP7435_Chr1-0530
MSTRG.312	PP7435_Chr1-0565
MSTRG.312	PP7435_Chr1-0566
MSTRG.312	PP7435_Chr1-0601
MSTRG.312	PP7435_Chr1-0602
MSTRG.312	PP7435_Chr1-0677
MSTRG.312	PP7435_Chr1-0689
MSTRG.312	PP7435_Chr1-0747
MSTRG.312	PP7435_Chr1-0748
MSTRG.312	PP7435_Chr1-0866
MSTRG.312	PP7435_Chr1-0868
MSTRG.312	PP7435_Chr1-0906
MSTRG.312	PP7435_Chr1-1094
MSTRG.312	PP7435_Chr1-1143
MSTRG.312	PP7435_Chr1-1145
MSTRG.312	PP7435_Chr1-1172
MSTRG.312	PP7435_Chr1-1173
MSTRG.312	PP7435_Chr1-1174
MSTRG.312	PP7435_Chr1-1198
MSTRG.312	PP7435_Chr1-1238
MSTRG.312	PP7435_Chr1-1241
MSTRG.312	PP7435_Chr1-1323
MSTRG.312	PP7435_Chr1-1374
MSTRG.312	PP7435_Chr1-1392
MSTRG.312	PP7435_Chr1-1393
MSTRG.312	PP7435_Chr1-1430
MSTRG.312	PP7435_Chr1-1482
MSTRG.312	PP7435_Chr1-1483
MSTRG.312	PP7435_Chr1-1580
MSTRG.312	PP7435_Chr1-1596
MSTRG.312	PP7435_Chr1-2632
MSTRG.312	PP7435_Chr1-3160
MSTRG.312	PP7435_Chr1-3248
MSTRG.312	PP7435_Chr2-0065
MSTRG.312	PP7435_Chr2-0068
MSTRG.312	PP7435_Chr2-0135
MSTRG.312	PP7435_Chr2-0137
MSTRG.312	PP7435_Chr2-0144
MSTRG.312	PP7435_Chr2-0158
MSTRG.312	PP7435_Chr2-0332
MSTRG.312	PP7435_Chr2-0348
MSTRG.312	PP7435_Chr2-0368
MSTRG.312	PP7435_Chr2-0369
MSTRG.312	PP7435_Chr2-0383
MSTRG.312	PP7435_Chr2-0660
MSTRG.312	PP7435_Chr2-0662
MSTRG.312	PP7435_Chr2-0837
MSTRG.312	PP7435_Chr2-0885
MSTRG.312	PP7435_Chr2-0886
MSTRG.312	PP7435_Chr2-1008
MSTRG.312	PP7435_Chr2-1009
MSTRG.312	PP7435_Chr2-1025
MSTRG.312	PP7435_Chr2-1039
MSTRG.312	PP7435_Chr2-1058
MSTRG.312	PP7435_Chr2-1175
MSTRG.312	PP7435_Chr2-1276
MSTRG.312	PP7435_Chr2-1277
MSTRG.312	PP7435_Chr2-1304
MSTRG.312	PP7435_Chr2-2199
MSTRG.312	PP7435_Chr2-2397
MSTRG.312	PP7435_Chr2-2661
MSTRG.312	PP7435_Chr2-2749
MSTRG.312	PP7435_Chr3-0011
MSTRG.312	PP7435_Chr3-0027
MSTRG.312	PP7435_Chr3-0028
MSTRG.312	PP7435_Chr3-0171
MSTRG.312	PP7435_Chr3-0262
MSTRG.312	PP7435_Chr3-0263
MSTRG.312	PP7435_Chr3-0330
MSTRG.312	PP7435_Chr3-0354
MSTRG.312	PP7435_Chr3-0355
MSTRG.312	PP7435_Chr3-0374
MSTRG.312	PP7435_Chr3-0400
MSTRG.312	PP7435_Chr3-0411
MSTRG.312	PP7435_Chr3-0412
MSTRG.312	PP7435_Chr3-0534
MSTRG.312	PP7435_Chr3-0536
MSTRG.312	PP7435_Chr3-0557
MSTRG.312	PP7435_Chr3-0558
MSTRG.312	PP7435_Chr3-0627
MSTRG.312	PP7435_Chr3-0677
MSTRG.312	PP7435_Chr3-0721
MSTRG.312	PP7435_Chr3-0738
MSTRG.312	PP7435_Chr3-0740
MSTRG.312	PP7435_Chr3-0795
MSTRG.312	PP7435_Chr3-0913
MSTRG.312	PP7435_Chr3-0956
MSTRG.312	PP7435_Chr3-0990
MSTRG.312	PP7435_Chr3-1029
MSTRG.312	PP7435_Chr3-1059
MSTRG.312	PP7435_Chr3-1105
MSTRG.312	PP7435_Chr3-1107
MSTRG.312	PP7435_Chr3-1139
MSTRG.312	PP7435_Chr3-1140
MSTRG.312	PP7435_Chr3-1143
MSTRG.312	PP7435_Chr3-1184
MSTRG.312	PP7435_Chr3-1187
MSTRG.312	PP7435_Chr3-1201
MSTRG.312	PP7435_Chr3-1267
MSTRG.312	PP7435_Chr3-1303
MSTRG.312	PP7435_Chr3-1589
MSTRG.312	PP7435_Chr3-2161
MSTRG.312	PP7435_Chr4-0047
MSTRG.312	PP7435_Chr4-0073
MSTRG.312	PP7435_Chr4-0113
MSTRG.312	PP7435_Chr4-0114
MSTRG.312	PP7435_Chr4-0164
MSTRG.312	PP7435_Chr4-0217
MSTRG.312	PP7435_Chr4-0218
MSTRG.312	PP7435_Chr4-0219
MSTRG.312	PP7435_Chr4-0254
MSTRG.312	PP7435_Chr4-0255
MSTRG.312	PP7435_Chr4-0368
MSTRG.312	PP7435_Chr4-0450
MSTRG.312	PP7435_Chr4-0473
MSTRG.312	PP7435_Chr4-0474
MSTRG.312	PP7435_Chr4-0481
MSTRG.312	PP7435_Chr4-0482
MSTRG.312	PP7435_Chr4-0676
MSTRG.312	PP7435_Chr4-0710
MSTRG.312	PP7435_Chr4-0724
MSTRG.312	PP7435_Chr4-0795
MSTRG.312	PP7435_Chr4-0839
MSTRG.312	PP7435_Chr4-0900
MSTRG.312	PP7435_Chr4-0910
MSTRG.312	PP7435_Chr4-0911
MSTRG.312	PP7435_Chr4-0999
MSTRG.312	PP7435_Chr4-1455
MSTRG.3148	PP7435_Chr1-0809
MSTRG.3148	PP7435_Chr1-0891
MSTRG.3148	PP7435_Chr1-0892
MSTRG.3148	PP7435_Chr1-1045
MSTRG.3148	PP7435_Chr1-1198
MSTRG.3148	PP7435_Chr1-2786
MSTRG.3148	PP7435_Chr2-1220
MSTRG.3148	PP7435_Chr2-1221
MSTRG.3148	PP7435_Chr3-0278
MSTRG.3148	PP7435_Chr3-0280
MSTRG.3152	PP7435_Chr1-0124
MSTRG.3152	PP7435_Chr1-0125
MSTRG.3152	PP7435_Chr1-0252
MSTRG.3152	PP7435_Chr1-0932
MSTRG.3152	PP7435_Chr1-1042
MSTRG.3152	PP7435_Chr1-1198
MSTRG.3152	PP7435_Chr2-0092
MSTRG.3152	PP7435_Chr2-0243
MSTRG.3152	PP7435_Chr2-0495
MSTRG.3152	PP7435_Chr2-1058
MSTRG.3152	PP7435_Chr2-1222
MSTRG.3152	PP7435_Chr2-1276
MSTRG.3152	PP7435_Chr2-1277
MSTRG.3152	PP7435_Chr2-1957
MSTRG.3152	PP7435_Chr2-2221
MSTRG.3152	PP7435_Chr3-0580
MSTRG.3152	PP7435_Chr3-0956
MSTRG.3152	PP7435_Chr3-1165
MSTRG.3152	PP7435_Chr3-1974
MSTRG.3152	PP7435_Chr4-0001
MSTRG.3152	PP7435_Chr4-0074
MSTRG.3152	PP7435_Chr4-0565
MSTRG.3152	PP7435_Chr4-0710
MSTRG.3152	PP7435_Chr4-0724
MSTRG.3152	PP7435_Chr4-0748
MSTRG.3152	PP7435_Chr4-0750
MSTRG.3152	PP7435_Chr4-1169
MSTRG.3174	PP7435_Chr2-0484
MSTRG.3174	PP7435_Chr3-0859
MSTRG.3174	PP7435_Chr4-0418
MSTRG.3319	PP7435_Chr1-0547
MSTRG.3319	PP7435_Chr2-1131
MSTRG.3319	PP7435_Chr2-1132
MSTRG.3319	PP7435_Chr3-0374
MSTRG.3319	PP7435_Chr3-0515
MSTRG.3319	PP7435_Chr3-0516
MSTRG.3319	PP7435_Chr3-0711
MSTRG.3319	PP7435_Chr3-0859
MSTRG.3319	PP7435_Chr3-1809
MSTRG.3319	PP7435_Chr4-0152
MSTRG.3319	PP7435_Chr4-0206
MSTRG.332	PP7435_Chr1-0124
MSTRG.332	PP7435_Chr1-0125
MSTRG.332	PP7435_Chr1-0220
MSTRG.332	PP7435_Chr1-0221
MSTRG.332	PP7435_Chr1-0495
MSTRG.332	PP7435_Chr1-0496
MSTRG.332	PP7435_Chr1-0541
MSTRG.332	PP7435_Chr1-1192
MSTRG.332	PP7435_Chr1-2148
MSTRG.332	PP7435_Chr1-2412
MSTRG.332	PP7435_Chr2-0368
MSTRG.332	PP7435_Chr2-0369
MSTRG.332	PP7435_Chr2-1276
MSTRG.332	PP7435_Chr2-1277
MSTRG.332	PP7435_Chr3-0374
MSTRG.332	PP7435_Chr3-0990
MSTRG.332	PP7435_Chr3-1589
MSTRG.332	PP7435_Chr4-0724
MSTRG.3340	PP7435_Chr4-0781
MSTRG.3340	PP7435_Chr4-0782
MSTRG.3443	PP7435_Chr1-0635
MSTRG.3443	PP7435_Chr1-0636
MSTRG.3443	PP7435_Chr1-1017
MSTRG.3443	PP7435_Chr1-1019
MSTRG.3443	PP7435_Chr1-1028
MSTRG.3443	PP7435_Chr1-1029
MSTRG.3443	PP7435_Chr1-1078
MSTRG.3443	PP7435_Chr1-1355
MSTRG.3443	PP7435_Chr1-1356
MSTRG.3443	PP7435_Chr1-3414
MSTRG.3443	PP7435_Chr2-0547
MSTRG.3443	PP7435_Chr2-0548
MSTRG.3443	PP7435_Chr2-0742
MSTRG.3443	PP7435_Chr2-0743
MSTRG.3443	PP7435_Chr2-0774
MSTRG.3443	PP7435_Chr2-0933
MSTRG.3443	PP7435_Chr2-1071
MSTRG.3443	PP7435_Chr3-0335
MSTRG.3443	PP7435_Chr3-0336
MSTRG.3443	PP7435_Chr3-0349
MSTRG.3443	PP7435_Chr3-0354
MSTRG.3443	PP7435_Chr3-0355
MSTRG.3443	PP7435_Chr3-1021
MSTRG.3443	PP7435_Chr3-1022
MSTRG.3443	PP7435_Chr3-1050
MSTRG.3443	PP7435_Chr3-1139
MSTRG.3443	PP7435_Chr3-1140
MSTRG.3443	PP7435_Chr3-1259
MSTRG.3443	PP7435_Chr3-1267
MSTRG.3443	PP7435_Chr4-0003
MSTRG.3443	PP7435_Chr4-0004
MSTRG.3443	PP7435_Chr4-0071
MSTRG.3443	PP7435_Chr4-0072
MSTRG.3443	PP7435_Chr4-0145
MSTRG.3443	PP7435_Chr4-0147
MSTRG.3443	PP7435_Chr4-0477
MSTRG.3443	PP7435_Chr4-0606
MSTRG.3443	PP7435_Chr4-0802
MSTRG.3443	PP7435_Chr4-0850
MSTRG.3447	PP7435_Chr2-0158
MSTRG.3447	PP7435_Chr2-2749
MSTRG.3447	PP7435_Chr4-0854
MSTRG.3459	PP7435_Chr1-0435
MSTRG.3459	PP7435_Chr1-0451
MSTRG.3459	PP7435_Chr1-0470
MSTRG.3459	PP7435_Chr1-0471
MSTRG.3459	PP7435_Chr1-0569
MSTRG.3459	PP7435_Chr1-0570
MSTRG.3459	PP7435_Chr1-0619
MSTRG.3459	PP7435_Chr1-0620
MSTRG.3459	PP7435_Chr1-0924
MSTRG.3459	PP7435_Chr1-0925
MSTRG.3459	PP7435_Chr1-1094
MSTRG.3459	PP7435_Chr1-1141
MSTRG.3459	PP7435_Chr1-1213
MSTRG.3459	PP7435_Chr1-1281
MSTRG.3459	PP7435_Chr1-1295
MSTRG.3459	PP7435_Chr1-1410
MSTRG.3459	PP7435_Chr1-1411
MSTRG.3459	PP7435_Chr1-1412
MSTRG.3459	PP7435_Chr1-1562
MSTRG.3459	PP7435_Chr1-1602
MSTRG.3459	PP7435_Chr1-1642
MSTRG.3459	PP7435_Chr1-3105
MSTRG.3459	PP7435_Chr1-3215
MSTRG.3459	PP7435_Chr2-0099
MSTRG.3459	PP7435_Chr2-0180
MSTRG.3459	PP7435_Chr2-0623
MSTRG.3459	PP7435_Chr2-0624
MSTRG.3459	PP7435_Chr2-0895
MSTRG.3459	PP7435_Chr2-1097
MSTRG.3459	PP7435_Chr2-1112
MSTRG.3459	PP7435_Chr2-1407
MSTRG.3459	PP7435_Chr2-1429
MSTRG.3459	PP7435_Chr2-2606
MSTRG.3459	PP7435_Chr3-0192
MSTRG.3459	PP7435_Chr3-0193
MSTRG.3459	PP7435_Chr3-0335
MSTRG.3459	PP7435_Chr3-0349
MSTRG.3459	PP7435_Chr3-0431
MSTRG.3459	PP7435_Chr3-0432
MSTRG.3459	PP7435_Chr3-0458
MSTRG.3459	PP7435_Chr3-0460
MSTRG.3459	PP7435_Chr3-0652
MSTRG.3459	PP7435_Chr3-0665
MSTRG.3459	PP7435_Chr3-0666
MSTRG.3459	PP7435_Chr3-0729
MSTRG.3459	PP7435_Chr3-0730
MSTRG.3459	PP7435_Chr3-1144
MSTRG.3459	PP7435_Chr3-1145
MSTRG.3459	PP7435_Chr3-2084
MSTRG.3459	PP7435_Chr3-2095
MSTRG.3459	PP7435_Chr3-2128
MSTRG.3459	PP7435_Chr3-2161
MSTRG.3459	PP7435_Chr4-0003
MSTRG.3459	PP7435_Chr4-0004
MSTRG.3459	PP7435_Chr4-0071
MSTRG.3459	PP7435_Chr4-0072
MSTRG.3459	PP7435_Chr4-0217
MSTRG.3459	PP7435_Chr4-0382
MSTRG.3459	PP7435_Chr4-0444
MSTRG.3459	PP7435_Chr4-0445
MSTRG.3459	PP7435_Chr4-0515
MSTRG.3459	PP7435_Chr4-0516
MSTRG.3459	PP7435_Chr4-1014
MSTRG.346	PP7435_Chr1-0068
MSTRG.346	PP7435_Chr1-0071
MSTRG.346	PP7435_Chr1-0867
MSTRG.346	PP7435_Chr1-0868
MSTRG.346	PP7435_Chr1-0901
MSTRG.346	PP7435_Chr1-0924
MSTRG.346	PP7435_Chr1-0925
MSTRG.346	PP7435_Chr1-1045
MSTRG.346	PP7435_Chr1-1127
MSTRG.346	PP7435_Chr1-2104
MSTRG.346	PP7435_Chr1-2115
MSTRG.346	PP7435_Chr2-0075
MSTRG.346	PP7435_Chr2-1088
MSTRG.346	PP7435_Chr3-0335
MSTRG.346	PP7435_Chr4-0003
MSTRG.346	PP7435_Chr4-0004
MSTRG.346	PP7435_Chr4-0047
MSTRG.346	PP7435_Chr4-0071
MSTRG.346	PP7435_Chr4-0072
MSTRG.346	PP7435_Chr4-0145
MSTRG.346	PP7435_Chr4-0147
MSTRG.346	PP7435_Chr4-0347
MSTRG.346	PP7435_Chr4-0444
MSTRG.346	PP7435_Chr4-0445
MSTRG.346	PP7435_Chr4-0487
MSTRG.346	PP7435_Chr4-0488
MSTRG.3505	PP7435_Chr1-1994
MSTRG.3538	PP7435_Chr1-0068
MSTRG.3538	PP7435_Chr1-0071
MSTRG.3538	PP7435_Chr1-1174
MSTRG.3538	PP7435_Chr1-1198
MSTRG.3538	PP7435_Chr1-1213
MSTRG.3538	PP7435_Chr1-1450
MSTRG.3538	PP7435_Chr2-0549
MSTRG.3538	PP7435_Chr2-0550
MSTRG.3538	PP7435_Chr2-0839
MSTRG.3538	PP7435_Chr2-0888
MSTRG.3538	PP7435_Chr2-0889
MSTRG.3538	PP7435_Chr3-0046
MSTRG.3538	PP7435_Chr3-0161
MSTRG.3538	PP7435_Chr3-0162
MSTRG.3538	PP7435_Chr3-0442
MSTRG.3538	PP7435_Chr3-0444
MSTRG.3538	PP7435_Chr3-0445
MSTRG.3538	PP7435_Chr3-0446
MSTRG.3538	PP7435_Chr3-0551
MSTRG.3538	PP7435_Chr3-0559
MSTRG.3538	PP7435_Chr3-1184
MSTRG.3538	PP7435_Chr3-1187
MSTRG.3538	PP7435_Chr3-1380
MSTRG.3538	PP7435_Chr4-0382
MSTRG.3538	PP7435_Chr4-0647
MSTRG.3538	PP7435_Chr4-0854
MSTRG.3543	PP7435_Chr1-0728
MSTRG.3543	PP7435_Chr1-0730
MSTRG.3543	PP7435_Chr1-1184
MSTRG.3543	PP7435_Chr1-1470
MSTRG.3543	PP7435_Chr1-1471
MSTRG.3543	PP7435_Chr2-0797
MSTRG.3543	PP7435_Chr3-1148
MSTRG.3543	PP7435_Chr3-1179
MSTRG.372	PP7435_Chr1-0064
MSTRG.372	PP7435_Chr1-0065
MSTRG.372	PP7435_Chr1-0156
MSTRG.372	PP7435_Chr1-0157
MSTRG.372	PP7435_Chr1-0931
MSTRG.372	PP7435_Chr1-0932
MSTRG.372	PP7435_Chr1-0937
MSTRG.372	PP7435_Chr1-0938
MSTRG.372	PP7435_Chr1-0939
MSTRG.372	PP7435_Chr1-0969
MSTRG.372	PP7435_Chr1-1053
MSTRG.372	PP7435_Chr1-1103
MSTRG.372	PP7435_Chr1-1198
MSTRG.372	PP7435_Chr1-1257
MSTRG.372	PP7435_Chr1-1338
MSTRG.372	PP7435_Chr1-1339
MSTRG.372	PP7435_Chr1-1351
MSTRG.372	PP7435_Chr1-1352
MSTRG.372	PP7435_Chr1-1362
MSTRG.372	PP7435_Chr1-1489
MSTRG.372	PP7435_Chr1-1490
MSTRG.372	PP7435_Chr1-1719
MSTRG.372	PP7435_Chr2-0353
MSTRG.372	PP7435_Chr2-0354
MSTRG.372	PP7435_Chr2-0400
MSTRG.372	PP7435_Chr2-0401
MSTRG.372	PP7435_Chr2-0484
MSTRG.372	PP7435_Chr2-0493
MSTRG.372	PP7435_Chr2-0494
MSTRG.372	PP7435_Chr2-0549
MSTRG.372	PP7435_Chr2-0550
MSTRG.372	PP7435_Chr2-0742
MSTRG.372	PP7435_Chr2-0743
MSTRG.372	PP7435_Chr2-0851
MSTRG.372	PP7435_Chr2-0852
MSTRG.372	PP7435_Chr2-1055
MSTRG.372	PP7435_Chr2-1056
MSTRG.372	PP7435_Chr3-0060
MSTRG.372	PP7435_Chr3-0374
MSTRG.372	PP7435_Chr3-0813
MSTRG.372	PP7435_Chr3-0928
MSTRG.372	PP7435_Chr3-2557
MSTRG.372	PP7435_Chr4-0167
MSTRG.372	PP7435_Chr4-0168
MSTRG.372	PP7435_Chr4-0206
MSTRG.372	PP7435_Chr4-0422
MSTRG.372	PP7435_Chr4-0530
MSTRG.372	PP7435_Chr4-0850
MSTRG.372	PP7435_Chr4-1411
MSTRG.372	PP7435_Chr4-1774
MSTRG.3765	PP7435_Chr2-2397
MSTRG.3765	PP7435_Chr4-0804
MSTRG.3765	PP7435_Chr4-0805
MSTRG.3765	PP7435_Chr4-1033
MSTRG.3832	PP7435_Chr1-0075
MSTRG.3832	PP7435_Chr1-0076
MSTRG.3832	PP7435_Chr1-0092
MSTRG.3832	PP7435_Chr1-0528
MSTRG.3832	PP7435_Chr1-0529
MSTRG.3832	PP7435_Chr1-0558
MSTRG.3832	PP7435_Chr1-0811
MSTRG.3832	PP7435_Chr1-0961
MSTRG.3832	PP7435_Chr1-0962
MSTRG.3832	PP7435_Chr1-1198
MSTRG.3832	PP7435_Chr1-1238
MSTRG.3832	PP7435_Chr1-1241
MSTRG.3832	PP7435_Chr1-1315
MSTRG.3832	PP7435_Chr1-1318
MSTRG.3832	PP7435_Chr1-1319
MSTRG.3832	PP7435_Chr2-0052
MSTRG.3832	PP7435_Chr2-0203
MSTRG.3832	PP7435_Chr2-0644
MSTRG.3832	PP7435_Chr2-0645
MSTRG.3832	PP7435_Chr2-0839
MSTRG.3832	PP7435_Chr2-0894
MSTRG.3832	PP7435_Chr2-0944
MSTRG.3832	PP7435_Chr3-0791
MSTRG.3832	PP7435_Chr3-0792
MSTRG.3832	PP7435_Chr3-1030
MSTRG.3832	PP7435_Chr3-1031
MSTRG.3832	PP7435_Chr3-1875
MSTRG.3832	PP7435_Chr4-0045
MSTRG.3832	PP7435_Chr4-0048
MSTRG.3832	PP7435_Chr4-0075
MSTRG.3832	PP7435_Chr4-0710
MSTRG.3832	PP7435_Chr4-1279
MSTRG.3837	PP7435_Chr1-0068
MSTRG.3837	PP7435_Chr1-0071
MSTRG.3837	PP7435_Chr1-0786
MSTRG.3837	PP7435_Chr1-0826
MSTRG.3837	PP7435_Chr1-0828
MSTRG.3837	PP7435_Chr1-0906
MSTRG.3837	PP7435_Chr1-1120
MSTRG.3837	PP7435_Chr1-1374
MSTRG.3837	PP7435_Chr2-0813
MSTRG.3837	PP7435_Chr2-2298
MSTRG.3837	PP7435_Chr3-0171
MSTRG.3837	PP7435_Chr3-0578
MSTRG.4049	PP7435_Chr3-1139
MSTRG.4049	PP7435_Chr3-1140
MSTRG.4090	PP7435_Chr1-0073
MSTRG.4090	PP7435_Chr1-0124
MSTRG.4090	PP7435_Chr1-0125
MSTRG.4090	PP7435_Chr1-0361
MSTRG.4090	PP7435_Chr1-0435
MSTRG.4090	PP7435_Chr1-0528
MSTRG.4090	PP7435_Chr1-0932
MSTRG.4090	PP7435_Chr1-0960
MSTRG.4090	PP7435_Chr1-1192
MSTRG.4090	PP7435_Chr1-1198
MSTRG.4090	PP7435_Chr2-0631
MSTRG.4090	PP7435_Chr2-0774
MSTRG.4090	PP7435_Chr2-1209
MSTRG.4090	PP7435_Chr2-2100
MSTRG.4090	PP7435_Chr3-0011
MSTRG.4090	PP7435_Chr3-1165
MSTRG.4090	PP7435_Chr4-0219
MSTRG.4090	PP7435_Chr4-0724
MSTRG.4090	PP7435_Chr4-0999
MSTRG.4119	PP7435_Chr1-0220
MSTRG.4119	PP7435_Chr1-0221
MSTRG.4119	PP7435_Chr1-0303
MSTRG.4119	PP7435_Chr1-0304
MSTRG.4119	PP7435_Chr1-0391
MSTRG.4119	PP7435_Chr1-0412
MSTRG.4119	PP7435_Chr1-0500
MSTRG.4119	PP7435_Chr1-0557
MSTRG.4119	PP7435_Chr1-0630
MSTRG.4119	PP7435_Chr1-0677
MSTRG.4119	PP7435_Chr1-0728
MSTRG.4119	PP7435_Chr1-0730
MSTRG.4119	PP7435_Chr1-0906
MSTRG.4119	PP7435_Chr1-0907
MSTRG.4119	PP7435_Chr1-0967
MSTRG.4119	PP7435_Chr1-1099
MSTRG.4119	PP7435_Chr1-1127
MSTRG.4119	PP7435_Chr1-1173
MSTRG.4119	PP7435_Chr1-1198
MSTRG.4119	PP7435_Chr1-1353
MSTRG.4119	PP7435_Chr1-1354
MSTRG.4119	PP7435_Chr1-1430
MSTRG.4119	PP7435_Chr1-1585
MSTRG.4119	PP7435_Chr2-0020
MSTRG.4119	PP7435_Chr2-0022
MSTRG.4119	PP7435_Chr2-0339
MSTRG.4119	PP7435_Chr2-0383
MSTRG.4119	PP7435_Chr2-0464
MSTRG.4119	PP7435_Chr2-0505
MSTRG.4119	PP7435_Chr2-0506
MSTRG.4119	PP7435_Chr2-0525
MSTRG.4119	PP7435_Chr2-0841
MSTRG.4119	PP7435_Chr2-0848
MSTRG.4119	PP7435_Chr2-0849
MSTRG.4119	PP7435_Chr2-1031
MSTRG.4119	PP7435_Chr2-1058
MSTRG.4119	PP7435_Chr2-1079
MSTRG.4119	PP7435_Chr2-1080
MSTRG.4119	PP7435_Chr2-1097
MSTRG.4119	PP7435_Chr2-1221
MSTRG.4119	PP7435_Chr2-1306
MSTRG.4119	PP7435_Chr2-1327
MSTRG.4119	PP7435_Chr2-1616
MSTRG.4119	PP7435_Chr3-0374
MSTRG.4119	PP7435_Chr3-0489
MSTRG.4119	PP7435_Chr3-0596
MSTRG.4119	PP7435_Chr3-0597
MSTRG.4119	PP7435_Chr3-0621
MSTRG.4119	PP7435_Chr3-0622
MSTRG.4119	PP7435_Chr3-0849
MSTRG.4119	PP7435_Chr3-0850
MSTRG.4119	PP7435_Chr3-0937
MSTRG.4119	PP7435_Chr3-0993
MSTRG.4119	PP7435_Chr3-1059
MSTRG.4119	PP7435_Chr3-1209
MSTRG.4119	PP7435_Chr4-0113
MSTRG.4119	PP7435_Chr4-0114
MSTRG.4119	PP7435_Chr4-0263
MSTRG.4119	PP7435_Chr4-0264
MSTRG.4119	PP7435_Chr4-0383
MSTRG.4119	PP7435_Chr4-0385
MSTRG.4119	PP7435_Chr4-0530
MSTRG.4119	PP7435_Chr4-0835
MSTRG.4119	PP7435_Chr4-0836
MSTRG.4119	PP7435_Chr4-1829
MSTRG.4225	PP7435_Chr1-0625
MSTRG.4225	PP7435_Chr1-0627
MSTRG.4225	PP7435_Chr3-0515
MSTRG.4225	PP7435_Chr3-0517
MSTRG.4225	PP7435_Chr3-0544
MSTRG.4225	PP7435_Chr3-0546
MSTRG.4225	PP7435_Chr4-0152
MSTRG.4243	PP7435_Chr1-0157
MSTRG.4243	PP7435_Chr1-0727
MSTRG.4243	PP7435_Chr1-0932
MSTRG.4243	PP7435_Chr1-1013
MSTRG.4243	PP7435_Chr1-1045
MSTRG.4243	PP7435_Chr1-1198
MSTRG.4243	PP7435_Chr1-1392
MSTRG.4243	PP7435_Chr1-1430
MSTRG.4243	PP7435_Chr1-1628
MSTRG.4243	PP7435_Chr1-1719
MSTRG.4243	PP7435_Chr1-2808
MSTRG.4243	PP7435_Chr2-0195
MSTRG.4243	PP7435_Chr2-0196
MSTRG.4243	PP7435_Chr2-0454
MSTRG.4243	PP7435_Chr2-0456
MSTRG.4243	PP7435_Chr2-0457
MSTRG.4243	PP7435_Chr2-0801
MSTRG.4243	PP7435_Chr2-0802
MSTRG.4243	PP7435_Chr2-0959
MSTRG.4243	PP7435_Chr2-0961
MSTRG.4243	PP7435_Chr2-1058
MSTRG.4243	PP7435_Chr2-1077
MSTRG.4243	PP7435_Chr2-1108
MSTRG.4243	PP7435_Chr2-1238
MSTRG.4243	PP7435_Chr2-1239
MSTRG.4243	PP7435_Chr2-1309
MSTRG.4243	PP7435_Chr2-1326
MSTRG.4243	PP7435_Chr2-2265
MSTRG.4243	PP7435_Chr2-2276
MSTRG.4243	PP7435_Chr3-0045
MSTRG.4243	PP7435_Chr3-0273
MSTRG.4243	PP7435_Chr3-0442
MSTRG.4243	PP7435_Chr3-1116
MSTRG.4243	PP7435_Chr3-1117
MSTRG.4243	PP7435_Chr3-1177
MSTRG.4243	PP7435_Chr4-0530
MSTRG.4243	PP7435_Chr4-0876
MSTRG.4243	PP7435_Chr4-0877
MSTRG.4280	PP7435_Chr3-0791
MSTRG.4280	PP7435_Chr3-0792
MSTRG.4291	PP7435_Chr1-0064
MSTRG.4291	PP7435_Chr1-0065
MSTRG.4291	PP7435_Chr1-0068
MSTRG.4291	PP7435_Chr1-0071
MSTRG.4291	PP7435_Chr1-0199
MSTRG.4291	PP7435_Chr1-0300
MSTRG.4291	PP7435_Chr1-0301
MSTRG.4291	PP7435_Chr1-0565
MSTRG.4291	PP7435_Chr1-0566
MSTRG.4291	PP7435_Chr1-0922
MSTRG.4291	PP7435_Chr1-0932
MSTRG.4291	PP7435_Chr1-0954
MSTRG.4291	PP7435_Chr1-0955
MSTRG.4291	PP7435_Chr1-1039
MSTRG.4291	PP7435_Chr1-1091
MSTRG.4291	PP7435_Chr1-1094
MSTRG.4291	PP7435_Chr1-1198
MSTRG.4291	PP7435_Chr1-1213
MSTRG.4291	PP7435_Chr1-1242
MSTRG.4291	PP7435_Chr1-1315
MSTRG.4291	PP7435_Chr1-1362
MSTRG.4291	PP7435_Chr1-1430
MSTRG.4291	PP7435_Chr1-2203
MSTRG.4291	PP7435_Chr2-0180
MSTRG.4291	PP7435_Chr2-0203
MSTRG.4291	PP7435_Chr2-0286
MSTRG.4291	PP7435_Chr2-0384
MSTRG.4291	PP7435_Chr2-0526
MSTRG.4291	PP7435_Chr2-0772
MSTRG.4291	PP7435_Chr2-0774
MSTRG.4291	PP7435_Chr2-0784
MSTRG.4291	PP7435_Chr2-0892
MSTRG.4291	PP7435_Chr2-0893
MSTRG.4291	PP7435_Chr2-0910
MSTRG.4291	PP7435_Chr2-0912
MSTRG.4291	PP7435_Chr2-0925
MSTRG.4291	PP7435_Chr2-1058
MSTRG.4291	PP7435_Chr2-1274
MSTRG.4291	PP7435_Chr2-1275
MSTRG.4291	PP7435_Chr2-1276
MSTRG.4291	PP7435_Chr2-1277
MSTRG.4291	PP7435_Chr2-2199
MSTRG.4291	PP7435_Chr3-0031
MSTRG.4291	PP7435_Chr3-0032
MSTRG.4291	PP7435_Chr3-0248
MSTRG.4291	PP7435_Chr3-0262
MSTRG.4291	PP7435_Chr3-0263
MSTRG.4291	PP7435_Chr3-0354
MSTRG.4291	PP7435_Chr3-0355
MSTRG.4291	PP7435_Chr3-0442
MSTRG.4291	PP7435_Chr3-0505
MSTRG.4291	PP7435_Chr3-0507
MSTRG.4291	PP7435_Chr3-0557
MSTRG.4291	PP7435_Chr3-0558
MSTRG.4291	PP7435_Chr3-0560
MSTRG.4291	PP7435_Chr3-0561
MSTRG.4291	PP7435_Chr3-0801
MSTRG.4291	PP7435_Chr3-0803
MSTRG.4291	PP7435_Chr3-0996
MSTRG.4291	PP7435_Chr3-0998
MSTRG.4291	PP7435_Chr3-0999
MSTRG.4291	PP7435_Chr3-1030
MSTRG.4291	PP7435_Chr3-1267
MSTRG.4291	PP7435_Chr3-1589
MSTRG.4291	PP7435_Chr3-1622
MSTRG.4291	PP7435_Chr3-1633
MSTRG.4291	PP7435_Chr3-1875
MSTRG.4291	PP7435_Chr4-0152
MSTRG.4291	PP7435_Chr4-0530
MSTRG.4291	PP7435_Chr4-0647
MSTRG.4291	PP7435_Chr4-0657
MSTRG.4291	PP7435_Chr4-0724
MSTRG.4291	PP7435_Chr4-0795
MSTRG.4291	PP7435_Chr4-0827
MSTRG.4291	PP7435_Chr4-0914
MSTRG.4291	PP7435_Chr4-0915
MSTRG.4291	PP7435_Chr4-1840
MSTRG.4291	PP7435_Chr4-1851
MSTRG.4319	PP7435_Chr3-2161
MSTRG.4332	PP7435_Chr1-0601
MSTRG.4332	PP7435_Chr1-0602
MSTRG.4332	PP7435_Chr4-0975
MSTRG.4346	PP7435_Chr1-1198
MSTRG.4346	PP7435_Chr1-1430
MSTRG.4346	PP7435_Chr2-0068
MSTRG.4346	PP7435_Chr2-1304
MSTRG.4360	PP7435_Chr1-0514
MSTRG.4360	PP7435_Chr1-0558
MSTRG.4360	PP7435_Chr1-0607
MSTRG.4360	PP7435_Chr1-0625
MSTRG.4360	PP7435_Chr1-0627
MSTRG.4360	PP7435_Chr1-0669
MSTRG.4360	PP7435_Chr1-0906
MSTRG.4360	PP7435_Chr1-1143
MSTRG.4360	PP7435_Chr1-1145
MSTRG.4360	PP7435_Chr1-1430
MSTRG.4360	PP7435_Chr1-2291
MSTRG.4360	PP7435_Chr1-2302
MSTRG.4360	PP7435_Chr2-0029
MSTRG.4360	PP7435_Chr2-0241
MSTRG.4360	PP7435_Chr2-0253
MSTRG.4360	PP7435_Chr2-0254
MSTRG.4360	PP7435_Chr2-0347
MSTRG.4360	PP7435_Chr2-0349
MSTRG.4360	PP7435_Chr2-0505
MSTRG.4360	PP7435_Chr2-0506
MSTRG.4360	PP7435_Chr2-0708
MSTRG.4360	PP7435_Chr2-0779
MSTRG.4360	PP7435_Chr2-0997
MSTRG.4360	PP7435_Chr2-1101
MSTRG.4360	PP7435_Chr2-1276
MSTRG.4360	PP7435_Chr2-1277
MSTRG.4360	PP7435_Chr2-1306
MSTRG.4360	PP7435_Chr3-0123
MSTRG.4360	PP7435_Chr3-0262
MSTRG.4360	PP7435_Chr3-0263
MSTRG.4360	PP7435_Chr3-0335
MSTRG.4360	PP7435_Chr3-0354
MSTRG.4360	PP7435_Chr3-0355
MSTRG.4360	PP7435_Chr3-0421
MSTRG.4360	PP7435_Chr3-0437
MSTRG.4360	PP7435_Chr3-0480
MSTRG.4360	PP7435_Chr3-0503
MSTRG.4360	PP7435_Chr3-0955
MSTRG.4360	PP7435_Chr3-1029
MSTRG.4360	PP7435_Chr3-1210
MSTRG.4360	PP7435_Chr3-1219
MSTRG.4360	PP7435_Chr3-1267
MSTRG.4360	PP7435_Chr3-1589
MSTRG.4360	PP7435_Chr3-1897
MSTRG.4360	PP7435_Chr4-0096
MSTRG.4360	PP7435_Chr4-0154
MSTRG.4360	PP7435_Chr4-0418
MSTRG.4360	PP7435_Chr4-0419
MSTRG.4360	PP7435_Chr4-0565
MSTRG.4360	PP7435_Chr4-0606
MSTRG.4360	PP7435_Chr4-0839
MSTRG.4363	PP7435_Chr1-0068
MSTRG.4363	PP7435_Chr1-0071
MSTRG.4363	PP7435_Chr1-0075
MSTRG.4363	PP7435_Chr1-0076
MSTRG.4363	PP7435_Chr1-0081
MSTRG.4363	PP7435_Chr1-0124
MSTRG.4363	PP7435_Chr1-0125
MSTRG.4363	PP7435_Chr1-0435
MSTRG.4363	PP7435_Chr1-0565
MSTRG.4363	PP7435_Chr1-0867
MSTRG.4363	PP7435_Chr1-0868
MSTRG.4363	PP7435_Chr1-0932
MSTRG.4363	PP7435_Chr1-0957
MSTRG.4363	PP7435_Chr1-0958
MSTRG.4363	PP7435_Chr1-1094
MSTRG.4363	PP7435_Chr1-1192
MSTRG.4363	PP7435_Chr1-1198
MSTRG.4363	PP7435_Chr1-1213
MSTRG.4363	PP7435_Chr1-1315
MSTRG.4363	PP7435_Chr1-1430
MSTRG.4363	PP7435_Chr2-0015
MSTRG.4363	PP7435_Chr2-0056
MSTRG.4363	PP7435_Chr2-0383
MSTRG.4363	PP7435_Chr2-0505
MSTRG.4363	PP7435_Chr2-0506
MSTRG.4363	PP7435_Chr2-0535
MSTRG.4363	PP7435_Chr2-0536
MSTRG.4363	PP7435_Chr2-0749
MSTRG.4363	PP7435_Chr2-0750
MSTRG.4363	PP7435_Chr2-0774
MSTRG.4363	PP7435_Chr2-0779
MSTRG.4363	PP7435_Chr2-0794
MSTRG.4363	PP7435_Chr2-0795
MSTRG.4363	PP7435_Chr2-0821
MSTRG.4363	PP7435_Chr2-0899
MSTRG.4363	PP7435_Chr2-0900
MSTRG.4363	PP7435_Chr2-0913
MSTRG.4363	PP7435_Chr2-0914
MSTRG.4363	PP7435_Chr2-1025
MSTRG.4363	PP7435_Chr2-1306
MSTRG.4363	PP7435_Chr3-0557
MSTRG.4363	PP7435_Chr3-0558
MSTRG.4363	PP7435_Chr3-0741
MSTRG.4363	PP7435_Chr3-0743
MSTRG.4363	PP7435_Chr3-0801
MSTRG.4363	PP7435_Chr3-0803
MSTRG.4363	PP7435_Chr3-0833
MSTRG.4363	PP7435_Chr3-2161
MSTRG.4363	PP7435_Chr4-0096
MSTRG.4363	PP7435_Chr4-0530
MSTRG.4363	PP7435_Chr4-0724
MSTRG.4371	PP7435_Chr1-1198
MSTRG.4371	PP7435_Chr1-1281
MSTRG.4371	PP7435_Chr1-3061
MSTRG.4371	PP7435_Chr2-0241
MSTRG.4371	PP7435_Chr2-0764
MSTRG.4371	PP7435_Chr2-1025
MSTRG.4376	PP7435_Chr1-0607
MSTRG.4376	PP7435_Chr1-1111
MSTRG.4376	PP7435_Chr2-0285
MSTRG.4376	PP7435_Chr2-1289
MSTRG.4376	PP7435_Chr3-0063
MSTRG.4376	PP7435_Chr3-2161
MSTRG.4378	PP7435_Chr1-0068
MSTRG.4378	PP7435_Chr1-0071
MSTRG.4378	PP7435_Chr1-0232
MSTRG.4378	PP7435_Chr1-0660
MSTRG.4378	PP7435_Chr1-0767
MSTRG.4378	PP7435_Chr1-0967
MSTRG.4378	PP7435_Chr1-1040
MSTRG.4378	PP7435_Chr1-1041
MSTRG.4378	PP7435_Chr1-1045
MSTRG.4378	PP7435_Chr1-1198
MSTRG.4378	PP7435_Chr1-1218
MSTRG.4378	PP7435_Chr1-1579
MSTRG.4378	PP7435_Chr1-1596
MSTRG.4378	PP7435_Chr1-1607
MSTRG.4378	PP7435_Chr1-2203
MSTRG.4378	PP7435_Chr1-2258
MSTRG.4378	PP7435_Chr2-0122
MSTRG.4378	PP7435_Chr2-0406
MSTRG.4378	PP7435_Chr2-0544
MSTRG.4378	PP7435_Chr2-0546
MSTRG.4378	PP7435_Chr2-0840
MSTRG.4378	PP7435_Chr2-1097
MSTRG.4378	PP7435_Chr2-1108
MSTRG.4378	PP7435_Chr2-1162
MSTRG.4378	PP7435_Chr2-1163
MSTRG.4378	PP7435_Chr2-2364
MSTRG.4378	PP7435_Chr3-0353
MSTRG.4378	PP7435_Chr3-0354
MSTRG.4378	PP7435_Chr3-0355
MSTRG.4378	PP7435_Chr3-0373
MSTRG.4378	PP7435_Chr3-0374
MSTRG.4378	PP7435_Chr3-0464
MSTRG.4378	PP7435_Chr3-0694
MSTRG.4378	PP7435_Chr3-0907
MSTRG.4378	PP7435_Chr3-0908
MSTRG.4378	PP7435_Chr3-0922
MSTRG.4378	PP7435_Chr3-1267
MSTRG.4378	PP7435_Chr4-0001
MSTRG.4378	PP7435_Chr4-0074
MSTRG.4378	PP7435_Chr4-0152
MSTRG.4378	PP7435_Chr4-0362
MSTRG.4378	PP7435_Chr4-0363
MSTRG.4378	PP7435_Chr4-0523
MSTRG.4378	PP7435_Chr4-0524
MSTRG.4378	PP7435_Chr4-0565
MSTRG.4378	PP7435_Chr4-0677
MSTRG.4378	PP7435_Chr4-0740
MSTRG.4378	PP7435_Chr4-0748
MSTRG.4378	PP7435_Chr4-0750
MSTRG.4378	PP7435_Chr4-0780
MSTRG.4378	PP7435_Chr4-0802
MSTRG.4378	PP7435_Chr4-0804
MSTRG.4378	PP7435_Chr4-0805
MSTRG.4378	PP7435_Chr4-0889
MSTRG.4378	PP7435_Chr4-1033
MSTRG.4378	PP7435_Chr4-1169
MSTRG.4385	PP7435_Chr1-0601
MSTRG.4385	PP7435_Chr1-0602
MSTRG.4385	PP7435_Chr3-0578
MSTRG.4426	PP7435_Chr1-0578
MSTRG.4426	PP7435_Chr1-0901
MSTRG.4426	PP7435_Chr1-1513
MSTRG.4426	PP7435_Chr1-3490
MSTRG.4426	PP7435_Chr2-0505
MSTRG.4426	PP7435_Chr2-0506
MSTRG.4426	PP7435_Chr2-1306
MSTRG.4426	PP7435_Chr3-0315
MSTRG.4426	PP7435_Chr3-0673
MSTRG.4426	PP7435_Chr3-0674
MSTRG.4426	PP7435_Chr4-0710
MSTRG.4427	PP7435_Chr1-0068
MSTRG.4427	PP7435_Chr1-0071
MSTRG.4427	PP7435_Chr1-0124
MSTRG.4427	PP7435_Chr1-0125
MSTRG.4427	PP7435_Chr1-0162
MSTRG.4427	PP7435_Chr1-0163
MSTRG.4427	PP7435_Chr1-0199
MSTRG.4427	PP7435_Chr1-0232
MSTRG.4427	PP7435_Chr1-0303
MSTRG.4427	PP7435_Chr1-0304
MSTRG.4427	PP7435_Chr1-0497
MSTRG.4427	PP7435_Chr1-0786
MSTRG.4427	PP7435_Chr1-0902
MSTRG.4427	PP7435_Chr1-0922
MSTRG.4427	PP7435_Chr1-1034
MSTRG.4427	PP7435_Chr1-1035
MSTRG.4427	PP7435_Chr1-1127
MSTRG.4427	PP7435_Chr1-1139
MSTRG.4427	PP7435_Chr1-1192
MSTRG.4427	PP7435_Chr1-1198
MSTRG.4427	PP7435_Chr1-1404
MSTRG.4427	PP7435_Chr1-1430
MSTRG.4427	PP7435_Chr1-1596
MSTRG.4427	PP7435_Chr1-2247
MSTRG.4427	PP7435_Chr1-2478
MSTRG.4427	PP7435_Chr2-0015
MSTRG.4427	PP7435_Chr2-0135
MSTRG.4427	PP7435_Chr2-0137
MSTRG.4427	PP7435_Chr2-0180
MSTRG.4427	PP7435_Chr2-0348
MSTRG.4427	PP7435_Chr2-0690
MSTRG.4427	PP7435_Chr2-0826
MSTRG.4427	PP7435_Chr2-0840
MSTRG.4427	PP7435_Chr2-0854
MSTRG.4427	PP7435_Chr2-1025
MSTRG.4427	PP7435_Chr2-1276
MSTRG.4427	PP7435_Chr2-1277
MSTRG.4427	PP7435_Chr2-2364
MSTRG.4427	PP7435_Chr2-2397
MSTRG.4427	PP7435_Chr3-0161
MSTRG.4427	PP7435_Chr3-0162
MSTRG.4427	PP7435_Chr3-0171
MSTRG.4427	PP7435_Chr3-0257
MSTRG.4427	PP7435_Chr3-0282
MSTRG.4427	PP7435_Chr3-0372
MSTRG.4427	PP7435_Chr3-0411
MSTRG.4427	PP7435_Chr3-0412
MSTRG.4427	PP7435_Chr3-0442
MSTRG.4427	PP7435_Chr3-0581
MSTRG.4427	PP7435_Chr3-0715
MSTRG.4427	PP7435_Chr3-0751
MSTRG.4427	PP7435_Chr3-0752
MSTRG.4427	PP7435_Chr3-0773
MSTRG.4427	PP7435_Chr3-0955
MSTRG.4427	PP7435_Chr3-1085
MSTRG.4427	PP7435_Chr3-1086
MSTRG.4427	PP7435_Chr3-1139
MSTRG.4427	PP7435_Chr3-1140
MSTRG.4427	PP7435_Chr3-1148
MSTRG.4427	PP7435_Chr3-1216
MSTRG.4427	PP7435_Chr3-1217
MSTRG.4427	PP7435_Chr3-1380
MSTRG.4427	PP7435_Chr3-1787
MSTRG.4427	PP7435_Chr3-2161
MSTRG.4427	PP7435_Chr3-2557
MSTRG.4427	PP7435_Chr3-2711
MSTRG.4427	PP7435_Chr4-0045
MSTRG.4427	PP7435_Chr4-0048
MSTRG.4427	PP7435_Chr4-0096
MSTRG.4427	PP7435_Chr4-0437
MSTRG.4427	PP7435_Chr4-0460
MSTRG.4427	PP7435_Chr4-0523
MSTRG.4427	PP7435_Chr4-0524
MSTRG.4427	PP7435_Chr4-0530
MSTRG.4427	PP7435_Chr4-0544
MSTRG.4427	PP7435_Chr4-0546
MSTRG.4427	PP7435_Chr4-0676
MSTRG.4427	PP7435_Chr4-0724
MSTRG.4427	PP7435_Chr4-0744
MSTRG.4427	PP7435_Chr4-0745
MSTRG.4427	PP7435_Chr4-0746
MSTRG.4427	PP7435_Chr4-0751
MSTRG.4427	PP7435_Chr4-0752
MSTRG.4427	PP7435_Chr4-0774
MSTRG.4427	PP7435_Chr4-0791
MSTRG.4427	PP7435_Chr4-0792
MSTRG.4427	PP7435_Chr4-0804
MSTRG.4427	PP7435_Chr4-0805
MSTRG.4427	PP7435_Chr4-1033
MSTRG.4427	PP7435_Chr4-1224
MSTRG.4427	PP7435_Chr4-1367
MSTRG.4442	PP7435_Chr1-0048
MSTRG.4442	PP7435_Chr1-0287
MSTRG.4442	PP7435_Chr1-0288
MSTRG.4442	PP7435_Chr1-0293
MSTRG.4442	PP7435_Chr1-0300
MSTRG.4442	PP7435_Chr1-0301
MSTRG.4442	PP7435_Chr1-0373
MSTRG.4442	PP7435_Chr1-0628
MSTRG.4442	PP7435_Chr1-0629
MSTRG.4442	PP7435_Chr1-0906
MSTRG.4442	PP7435_Chr1-0907
MSTRG.4442	PP7435_Chr1-0932
MSTRG.4442	PP7435_Chr1-1013
MSTRG.4442	PP7435_Chr2-0370
MSTRG.4442	PP7435_Chr2-0371
MSTRG.4442	PP7435_Chr2-0490
MSTRG.4442	PP7435_Chr2-0492
MSTRG.4442	PP7435_Chr2-0527
MSTRG.4442	PP7435_Chr2-0528
MSTRG.4442	PP7435_Chr2-0839
MSTRG.4442	PP7435_Chr2-1058
MSTRG.4442	PP7435_Chr2-1238
MSTRG.4442	PP7435_Chr2-1239
MSTRG.4442	PP7435_Chr3-0498
MSTRG.4442	PP7435_Chr3-0733
MSTRG.4442	PP7435_Chr3-0735
MSTRG.4442	PP7435_Chr3-2150
MSTRG.4442	PP7435_Chr3-2161
MSTRG.4442	PP7435_Chr4-0530
MSTRG.4442	PP7435_Chr4-0581
MSTRG.4442	PP7435_Chr4-0677
MSTRG.4442	PP7435_Chr4-0724
MSTRG.4442	PP7435_Chr4-0774
MSTRG.4442	PP7435_Chr4-1356
MSTRG.4520	PP7435_Chr1-0068
MSTRG.4520	PP7435_Chr1-0071
MSTRG.4520	PP7435_Chr1-0435
MSTRG.4520	PP7435_Chr1-1192
MSTRG.4520	PP7435_Chr2-0243
MSTRG.4520	PP7435_Chr2-0505
MSTRG.4520	PP7435_Chr2-0506
MSTRG.4520	PP7435_Chr2-0839
MSTRG.4520	PP7435_Chr2-1306
MSTRG.4520	PP7435_Chr3-0264
MSTRG.4520	PP7435_Chr3-0265
MSTRG.4520	PP7435_Chr3-2161
MSTRG.4520	PP7435_Chr4-0724
MSTRG.4558	PP7435_Chr1-0169
MSTRG.4558	PP7435_Chr1-0565
MSTRG.4558	PP7435_Chr1-0566
MSTRG.4558	PP7435_Chr1-0937
MSTRG.4558	PP7435_Chr1-0938
MSTRG.4558	PP7435_Chr1-0939
MSTRG.4558	PP7435_Chr1-1198
MSTRG.4558	PP7435_Chr2-0768
MSTRG.4558	PP7435_Chr4-0724
MSTRG.46	PP7435_Chr1-0062
MSTRG.4763	PP7435_Chr3-0557
MSTRG.4763	PP7435_Chr3-0558
MSTRG.482	PP7435_Chr1-0053
MSTRG.482	PP7435_Chr1-0661
MSTRG.482	PP7435_Chr1-1323
MSTRG.482	PP7435_Chr2-0768
MSTRG.482	PP7435_Chr2-0774
MSTRG.482	PP7435_Chr2-0888
MSTRG.482	PP7435_Chr2-0889
MSTRG.482	PP7435_Chr2-1283
MSTRG.482	PP7435_Chr3-0192
MSTRG.482	PP7435_Chr3-0193
MSTRG.482	PP7435_Chr3-0713
MSTRG.482	PP7435_Chr3-0714
MSTRG.482	PP7435_Chr3-1139
MSTRG.482	PP7435_Chr3-1140
MSTRG.482	PP7435_Chr4-0007
MSTRG.482	PP7435_Chr4-0628
MSTRG.482	PP7435_Chr4-0633
MSTRG.482	PP7435_Chr4-0930
MSTRG.482	PP7435_Chr4-0931
MSTRG.482	PP7435_Chr4-0932
MSTRG.482	PP7435_Chr4-1587
MSTRG.4934	PP7435_Chr1-0296
MSTRG.4934	PP7435_Chr1-0297
MSTRG.4934	PP7435_Chr2-0802
MSTRG.4992	PP7435_Chr1-2203
MSTRG.4992	PP7435_Chr2-0826
MSTRG.4992	PP7435_Chr3-0262
MSTRG.4992	PP7435_Chr3-0263
MSTRG.4992	PP7435_Chr3-0578
MSTRG.5013	PP7435_Chr1-0124
MSTRG.5013	PP7435_Chr1-0125
MSTRG.5013	PP7435_Chr1-0495
MSTRG.5013	PP7435_Chr1-0496
MSTRG.5013	PP7435_Chr1-0565
MSTRG.5013	PP7435_Chr1-0607
MSTRG.5013	PP7435_Chr1-0824
MSTRG.5013	PP7435_Chr1-0866
MSTRG.5013	PP7435_Chr1-0868
MSTRG.5013	PP7435_Chr1-1109
MSTRG.5013	PP7435_Chr1-1110
MSTRG.5013	PP7435_Chr1-1198
MSTRG.5013	PP7435_Chr2-0203
MSTRG.5013	PP7435_Chr2-0285
MSTRG.5013	PP7435_Chr2-0341
MSTRG.5013	PP7435_Chr2-0679
MSTRG.5013	PP7435_Chr2-0681
MSTRG.5013	PP7435_Chr2-0772
MSTRG.5013	PP7435_Chr2-0892
MSTRG.5013	PP7435_Chr2-0893
MSTRG.5013	PP7435_Chr2-1276
MSTRG.5013	PP7435_Chr2-1277
MSTRG.5013	PP7435_Chr2-2199
MSTRG.5013	PP7435_Chr2-2397
MSTRG.5013	PP7435_Chr3-0063
MSTRG.5013	PP7435_Chr3-0171
MSTRG.5013	PP7435_Chr3-0262
MSTRG.5013	PP7435_Chr3-0263
MSTRG.5013	PP7435_Chr3-0374
MSTRG.5013	PP7435_Chr3-0444
MSTRG.5013	PP7435_Chr3-0445
MSTRG.5013	PP7435_Chr3-0446
MSTRG.5013	PP7435_Chr3-0503
MSTRG.5013	PP7435_Chr3-0671
MSTRG.5013	PP7435_Chr3-0672
MSTRG.5013	PP7435_Chr3-0715
MSTRG.5013	PP7435_Chr3-1424
MSTRG.5013	PP7435_Chr3-2161
MSTRG.5013	PP7435_Chr4-0137
MSTRG.5013	PP7435_Chr4-0341
MSTRG.5013	PP7435_Chr4-0342
MSTRG.5013	PP7435_Chr4-0418
MSTRG.5013	PP7435_Chr4-0839
MSTRG.5013	PP7435_Chr4-0854
MSTRG.5013	PP7435_Chr4-0885
MSTRG.5013	PP7435_Chr4-2060
MSTRG.5034	PP7435_Chr1-0607
MSTRG.5034	PP7435_Chr1-0906
MSTRG.5034	PP7435_Chr1-1198
MSTRG.5034	PP7435_Chr3-0431
MSTRG.5034	PP7435_Chr3-0432
MSTRG.5034	PP7435_Chr3-0731
MSTRG.5034	PP7435_Chr3-0732
MSTRG.5034	PP7435_Chr4-0096
MSTRG.5034	PP7435_Chr4-0460
MSTRG.5034	PP7435_Chr4-0530
MSTRG.5034	PP7435_Chr4-0724
MSTRG.5034	PP7435_Chr4-1367
MSTRG.5076	PP7435_Chr1-0064
MSTRG.5076	PP7435_Chr1-0065
MSTRG.5076	PP7435_Chr1-0116
MSTRG.5076	PP7435_Chr1-0117
MSTRG.5076	PP7435_Chr1-0124
MSTRG.5076	PP7435_Chr1-0125
MSTRG.5076	PP7435_Chr1-0166
MSTRG.5076	PP7435_Chr1-0167
MSTRG.5076	PP7435_Chr1-0300
MSTRG.5076	PP7435_Chr1-0301
MSTRG.5076	PP7435_Chr1-0435
MSTRG.5076	PP7435_Chr1-0822
MSTRG.5076	PP7435_Chr1-0901
MSTRG.5076	PP7435_Chr1-1198
MSTRG.5076	PP7435_Chr1-1323
MSTRG.5076	PP7435_Chr1-1512
MSTRG.5076	PP7435_Chr2-0813
MSTRG.5076	PP7435_Chr2-1100
MSTRG.5076	PP7435_Chr2-1234
MSTRG.5076	PP7435_Chr2-1325
MSTRG.5076	PP7435_Chr2-2298
MSTRG.5076	PP7435_Chr3-0374
MSTRG.5076	PP7435_Chr3-0398
MSTRG.5076	PP7435_Chr3-0399
MSTRG.5076	PP7435_Chr3-1030
MSTRG.5076	PP7435_Chr3-1144
MSTRG.5076	PP7435_Chr3-1145
MSTRG.5076	PP7435_Chr3-1250
MSTRG.5076	PP7435_Chr3-2106
MSTRG.5076	PP7435_Chr3-2161
MSTRG.5076	PP7435_Chr4-0113
MSTRG.5076	PP7435_Chr4-0114
MSTRG.5076	PP7435_Chr4-0326
MSTRG.5076	PP7435_Chr4-0327
MSTRG.5076	PP7435_Chr4-0349
MSTRG.5076	PP7435_Chr4-0574
MSTRG.5076	PP7435_Chr4-0594
MSTRG.5076	PP7435_Chr4-1829
MSTRG.5080	PP7435_Chr1-0154
MSTRG.5080	PP7435_Chr1-0155
MSTRG.5080	PP7435_Chr1-0303
MSTRG.5080	PP7435_Chr1-0304
MSTRG.5080	PP7435_Chr1-0330
MSTRG.5080	PP7435_Chr1-0331
MSTRG.5080	PP7435_Chr1-1430
MSTRG.5080	PP7435_Chr2-0227
MSTRG.5080	PP7435_Chr2-1058
MSTRG.5080	PP7435_Chr3-0661
MSTRG.5080	PP7435_Chr3-0869
MSTRG.5080	PP7435_Chr3-2106
MSTRG.5080	PP7435_Chr3-2161
MSTRG.5080	PP7435_Chr3-2425
MSTRG.5080	PP7435_Chr4-0152
MSTRG.5080	PP7435_Chr4-0402
MSTRG.5080	PP7435_Chr4-0403
MSTRG.5080	PP7435_Chr4-0404
MSTRG.5080	PP7435_Chr4-0668
MSTRG.5080	PP7435_Chr4-0724
MSTRG.5080	PP7435_Chr4-0850
MSTRG.5080	PP7435_Chr4-0922
MSTRG.5153	PP7435_Chr3-0595
MSTRG.516	PP7435_Chr1-0068
MSTRG.516	PP7435_Chr1-0071
MSTRG.516	PP7435_Chr1-0124
MSTRG.516	PP7435_Chr1-0125
MSTRG.516	PP7435_Chr1-0217
MSTRG.516	PP7435_Chr1-0218
MSTRG.516	PP7435_Chr1-0435
MSTRG.516	PP7435_Chr1-0515
MSTRG.516	PP7435_Chr1-1047
MSTRG.516	PP7435_Chr1-1192
MSTRG.516	PP7435_Chr1-1198
MSTRG.516	PP7435_Chr1-1404
MSTRG.516	PP7435_Chr1-1407
MSTRG.516	PP7435_Chr1-2863
MSTRG.516	PP7435_Chr2-0203
MSTRG.516	PP7435_Chr2-0211
MSTRG.516	PP7435_Chr2-0383
MSTRG.516	PP7435_Chr2-0759
MSTRG.516	PP7435_Chr2-0760
MSTRG.516	PP7435_Chr2-0769
MSTRG.516	PP7435_Chr2-0770
MSTRG.516	PP7435_Chr2-1022
MSTRG.516	PP7435_Chr2-1023
MSTRG.516	PP7435_Chr2-1058
MSTRG.516	PP7435_Chr2-1276
MSTRG.516	PP7435_Chr2-1277
MSTRG.516	PP7435_Chr3-0168
MSTRG.516	PP7435_Chr3-0169
MSTRG.516	PP7435_Chr3-0171
MSTRG.516	PP7435_Chr3-0270
MSTRG.516	PP7435_Chr3-0287
MSTRG.516	PP7435_Chr3-0288
MSTRG.516	PP7435_Chr3-0580
MSTRG.516	PP7435_Chr3-0729
MSTRG.516	PP7435_Chr3-0730
MSTRG.516	PP7435_Chr3-1195
MSTRG.516	PP7435_Chr3-1974
MSTRG.516	PP7435_Chr3-2161
MSTRG.516	PP7435_Chr4-0053
MSTRG.516	PP7435_Chr4-0206
MSTRG.516	PP7435_Chr4-0278
MSTRG.516	PP7435_Chr4-0491
MSTRG.516	PP7435_Chr4-0724
MSTRG.516	PP7435_Chr4-0732
MSTRG.516	PP7435_Chr4-0733
MSTRG.516	PP7435_Chr4-0978
MSTRG.516	PP7435_Mit-0080
MSTRG.516	PP7435_Mit-0085
MSTRG.5180	PP7435_Chr1-1454
MSTRG.5180	PP7435_Chr1-1994
MSTRG.5180	PP7435_Chr2-0172
MSTRG.5180	PP7435_Chr3-0511
MSTRG.5180	PP7435_Chr3-1380
MSTRG.5180	PP7435_Chr3-2161
MSTRG.5180	PP7435_Chr4-0275
MSTRG.5180	PP7435_Chr4-0563
MSTRG.5180	PP7435_Chr4-0847
MSTRG.5198	PP7435_Chr1-0057
MSTRG.5198	PP7435_Chr1-0103
MSTRG.5198	PP7435_Chr1-0232
MSTRG.5198	PP7435_Chr1-0369
MSTRG.5198	PP7435_Chr1-0435
MSTRG.5198	PP7435_Chr1-0565
MSTRG.5198	PP7435_Chr1-0566
MSTRG.5198	PP7435_Chr1-0607
MSTRG.5198	PP7435_Chr1-0866
MSTRG.5198	PP7435_Chr1-0867
MSTRG.5198	PP7435_Chr1-0868
MSTRG.5198	PP7435_Chr1-0906
MSTRG.5198	PP7435_Chr1-0907
MSTRG.5198	PP7435_Chr1-0922
MSTRG.5198	PP7435_Chr1-0976
MSTRG.5198	PP7435_Chr1-1013
[truncated: 454 more rows]

## Sheet: Interacting pairs - Exon
lncRNA	Coding gene partner							lncRNA				N genes
MSTRG.1041	PP7435_Chr1-0228							MSTRG.1041	12		Mean	8.27049			MSTRG.881	80
MSTRG.1041	PP7435_Chr1-0567							MSTRG.1084	5		Median	3.5			MSTRG.312	69
MSTRG.1041	PP7435_Chr1-0706							MSTRG.1165	29						MSTRG.4119	38
MSTRG.1041	PP7435_Chr1-0790							MSTRG.1278	1						MSTRG.4427	35
MSTRG.1041	PP7435_Chr1-1237							MSTRG.1325	18						MSTRG.5198	34
MSTRG.1041	PP7435_Chr2-0105							MSTRG.1357	3						MSTRG.4291	31
MSTRG.1041	PP7435_Chr2-0300							MSTRG.13	1						MSTRG.1165	29
MSTRG.1041	PP7435_Chr2-1090							MSTRG.1412	8						MSTRG.4378	29
MSTRG.1041	PP7435_Chr2-1134							MSTRG.1492	17						MSTRG.516	28
MSTRG.1041	PP7435_Chr3-0463							MSTRG.1498	7						MSTRG.3459	23
MSTRG.1041	PP7435_Chr3-0924							MSTRG.1560	3						MSTRG.4442	23
MSTRG.1041	PP7435_Chr4-0506							MSTRG.1633	7						MSTRG.4363	21
MSTRG.1084	PP7435_Chr1-0231							MSTRG.1660	5						MSTRG.1325	18
MSTRG.1084	PP7435_Chr1-0981							MSTRG.1680	5						MSTRG.169	18
MSTRG.1084	PP7435_Chr1-2764							MSTRG.1684	2						MSTRG.5417	18
MSTRG.1084	PP7435_Chr2-0635							MSTRG.169	18						MSTRG.1492	17
MSTRG.1084	PP7435_Chr3-1144							MSTRG.1715	2						MSTRG.3832	16
MSTRG.1165	PP7435_Chr1-0317							MSTRG.1716	14						MSTRG.4090	16
MSTRG.1165	PP7435_Chr1-0499							MSTRG.1723	2						MSTRG.4360	16
MSTRG.1165	PP7435_Chr1-0525							MSTRG.1766	9						MSTRG.1716	14
MSTRG.1165	PP7435_Chr1-0660							MSTRG.1784	2						MSTRG.482	14
MSTRG.1165	PP7435_Chr1-0727							MSTRG.1808	4						MSTRG.3538	13
MSTRG.1165	PP7435_Chr1-1237							MSTRG.1829	3						MSTRG.1041	12
MSTRG.1165	PP7435_Chr1-2368							MSTRG.1867	11						MSTRG.2144	12
MSTRG.1165	PP7435_Chr1-2918							MSTRG.186	9						MSTRG.372	12
MSTRG.1165	PP7435_Chr2-0134							MSTRG.1878	6						MSTRG.1867	11
MSTRG.1165	PP7435_Chr2-0154							MSTRG.1892	2						MSTRG.2202	11
MSTRG.1165	PP7435_Chr2-0289							MSTRG.2029	1						MSTRG.240	11
MSTRG.1165	PP7435_Chr2-0656							MSTRG.2087	1						MSTRG.3319	11
MSTRG.1165	PP7435_Chr2-0934							MSTRG.2123	10						MSTRG.5013	11
MSTRG.1165	PP7435_Chr2-0955							MSTRG.2144	12						MSTRG.2123	10
MSTRG.1165	PP7435_Chr2-1059							MSTRG.2164	3						MSTRG.3071	10
MSTRG.1165	PP7435_Chr2-1090							MSTRG.2178	5						MSTRG.346	10
MSTRG.1165	PP7435_Chr3-0017							MSTRG.2197	3						MSTRG.4243	10
MSTRG.1165	PP7435_Chr3-0252							MSTRG.2202	11						MSTRG.783	10
MSTRG.1165	PP7435_Chr3-0275							MSTRG.2209	5						MSTRG.1766	9
MSTRG.1165	PP7435_Chr3-0407							MSTRG.2365	3						MSTRG.186	9
MSTRG.1165	PP7435_Chr3-0586							MSTRG.2393	2						MSTRG.2897	9
MSTRG.1165	PP7435_Chr3-0977							MSTRG.2404	1						MSTRG.5076	9
MSTRG.1165	PP7435_Chr3-1065							MSTRG.240	11						MSTRG.1412	8
MSTRG.1165	PP7435_Chr3-1126							MSTRG.2466	1						MSTRG.2774	8
MSTRG.1165	PP7435_Chr3-1380							MSTRG.2579	1						MSTRG.3443	8
MSTRG.1165	PP7435_Chr4-0234							MSTRG.2662	2						MSTRG.830	8
MSTRG.1165	PP7435_Chr4-0518							MSTRG.2714	1						MSTRG.1498	7
MSTRG.1165	PP7435_Chr4-0771							MSTRG.2774	8						MSTRG.1633	7
MSTRG.1165	PP7435_Chr4-0842							MSTRG.2823	1						MSTRG.5080	7
MSTRG.1278	PP7435_Chr2-0635							MSTRG.2845	3						MSTRG.1878	6
MSTRG.1325	PP7435_Chr1-0474							MSTRG.2897	9						MSTRG.3148	6
MSTRG.1325	PP7435_Chr1-0567							MSTRG.2	2						MSTRG.332	6
MSTRG.1325	PP7435_Chr1-1081							MSTRG.3071	10						MSTRG.1084	5
MSTRG.1325	PP7435_Chr1-1528							MSTRG.3080	1						MSTRG.1660	5
MSTRG.1325	PP7435_Chr2-0081							MSTRG.3113	3						MSTRG.1680	5
MSTRG.1325	PP7435_Chr2-0570							MSTRG.312	69						MSTRG.2178	5
MSTRG.1325	PP7435_Chr2-0625							MSTRG.3148	6						MSTRG.2209	5
MSTRG.1325	PP7435_Chr2-0635							MSTRG.3152	5						MSTRG.3152	5
MSTRG.1325	PP7435_Chr2-0656							MSTRG.3174	2						MSTRG.3765	5
MSTRG.1325	PP7435_Chr2-0776							MSTRG.3319	11						MSTRG.4371	5
MSTRG.1325	PP7435_Chr2-0898							MSTRG.332	6						MSTRG.5034	5
MSTRG.1325	PP7435_Chr3-0252							MSTRG.3340	2						MSTRG.820	5
MSTRG.1325	PP7435_Chr3-0435							MSTRG.3443	8						MSTRG.1808	4
MSTRG.1325	PP7435_Chr3-0924							MSTRG.3447	1						MSTRG.5448	4
MSTRG.1325	PP7435_Chr3-1126							MSTRG.3459	23						MSTRG.1357	3
MSTRG.1325	PP7435_Chr4-0332							MSTRG.346	10						MSTRG.1560	3
MSTRG.1325	PP7435_Chr4-0728							MSTRG.3538	13						MSTRG.1829	3
MSTRG.1325	PP7435_Chr4-0890							MSTRG.3543	3						MSTRG.2164	3
MSTRG.1357	PP7435_Chr1-0981							MSTRG.372	12						MSTRG.2197	3
MSTRG.1357	PP7435_Chr2-0113							MSTRG.3765	5						MSTRG.2365	3
MSTRG.1357	PP7435_Chr3-0709							MSTRG.3832	16						MSTRG.2845	3
MSTRG.13	PP7435_Chr3-0219							MSTRG.3837	3						MSTRG.3113	3
MSTRG.1412	PP7435_Chr1-0567							MSTRG.3870	2						MSTRG.3543	3
MSTRG.1412	PP7435_Chr2-0385							MSTRG.4049	1						MSTRG.3837	3
MSTRG.1412	PP7435_Chr2-1030							MSTRG.4090	16						MSTRG.4376	3
MSTRG.1412	PP7435_Chr2-1913							MSTRG.4119	38						MSTRG.4520	3
MSTRG.1412	PP7435_Chr3-0586							MSTRG.4225	2						MSTRG.4558	3
MSTRG.1412	PP7435_Chr3-2832							MSTRG.4243	10						MSTRG.4992	3
MSTRG.1412	PP7435_Chr4-0518							MSTRG.4280	1						MSTRG.5180	3
MSTRG.1412	PP7435_Chr4-0742							MSTRG.4291	31						MSTRG.5282	3
MSTRG.1492	PP7435_Chr1-0231							MSTRG.4319	1						MSTRG.5420	3
MSTRG.1492	PP7435_Chr1-0424							MSTRG.4346	1						MSTRG.754	3
MSTRG.1492	PP7435_Chr1-0761							MSTRG.4360	16						MSTRG.1684	2
MSTRG.1492	PP7435_Chr2-0073							MSTRG.4363	21						MSTRG.1715	2
MSTRG.1492	PP7435_Chr2-0081							MSTRG.4371	5						MSTRG.1723	2
MSTRG.1492	PP7435_Chr2-0082							MSTRG.4376	3						MSTRG.1784	2
MSTRG.1492	PP7435_Chr2-0154							MSTRG.4378	29						MSTRG.1892	2
MSTRG.1492	PP7435_Chr2-0436							MSTRG.4426	2						MSTRG.2393	2
MSTRG.1492	PP7435_Chr2-0635							MSTRG.4427	35						MSTRG.2662	2
MSTRG.1492	PP7435_Chr2-0825							MSTRG.4442	23						MSTRG.2	2
MSTRG.1492	PP7435_Chr2-1913							MSTRG.4520	3						MSTRG.3174	2
MSTRG.1492	PP7435_Chr3-0084							MSTRG.4558	3						MSTRG.3340	2
MSTRG.1492	PP7435_Chr3-0122							MSTRG.4763	1						MSTRG.3870	2
MSTRG.1492	PP7435_Chr3-0586							MSTRG.482	14						MSTRG.4225	2
MSTRG.1492	PP7435_Chr3-0666							MSTRG.4992	3						MSTRG.4426	2
MSTRG.1492	PP7435_Chr4-0604							MSTRG.5013	11						MSTRG.618	2
MSTRG.1492	PP7435_Chr4-0872							MSTRG.5034	5						MSTRG.980	2
MSTRG.1498	PP7435_Chr1-0567							MSTRG.5076	9						MSTRG.1278	1
MSTRG.1498	PP7435_Chr1-0969							MSTRG.5080	7						MSTRG.13	1
MSTRG.1498	PP7435_Chr2-0334							MSTRG.516	28						MSTRG.2029	1
MSTRG.1498	PP7435_Chr2-0635							MSTRG.5180	3						MSTRG.2087	1
MSTRG.1498	PP7435_Chr2-0656							MSTRG.5198	34						MSTRG.2404	1
MSTRG.1498	PP7435_Chr2-1078							MSTRG.5282	3						MSTRG.2466	1
MSTRG.1498	PP7435_Chr4-0677							MSTRG.5417	18						MSTRG.2579	1
MSTRG.1560	PP7435_Chr1-1311							MSTRG.5420	3						MSTRG.2714	1
MSTRG.1560	PP7435_Chr3-0533							MSTRG.5448	4						MSTRG.2823	1
MSTRG.1560	PP7435_Chr3-1124							MSTRG.618	2						MSTRG.3080	1
MSTRG.1633	PP7435_Chr1-0551							MSTRG.750	1						MSTRG.3447	1
MSTRG.1633	PP7435_Chr1-0557							MSTRG.754	3						MSTRG.4049	1
MSTRG.1633	PP7435_Chr1-1000							MSTRG.757	1						MSTRG.4280	1
MSTRG.1633	PP7435_Chr1-1068							MSTRG.783	10						MSTRG.4319	1
MSTRG.1633	PP7435_Chr1-1444							MSTRG.820	5						MSTRG.4346	1
MSTRG.1633	PP7435_Chr2-1278							MSTRG.830	8						MSTRG.4763	1
MSTRG.1633	PP7435_Chr4-0088							MSTRG.841	1						MSTRG.750	1
MSTRG.1660	PP7435_Chr1-0727							MSTRG.881	80						MSTRG.757	1
MSTRG.1660	PP7435_Chr2-0113							MSTRG.980	2						MSTRG.841	1
MSTRG.1660	PP7435_Chr2-0436							0	0						0	0
MSTRG.1660	PP7435_Chr2-0934								0						0	0
MSTRG.1660	PP7435_Chr4-0457								0						0	0
MSTRG.1680	PP7435_Chr1-0228								0						0	0
MSTRG.1680	PP7435_Chr1-0231								0						0	0
MSTRG.1680	PP7435_Chr2-0381								0						0	0
MSTRG.1680	PP7435_Chr3-0886								0						0	0
MSTRG.1680	PP7435_Chr3-0937								0						0	0
MSTRG.1684	PP7435_Chr3-0868								0						0	0
MSTRG.1684	PP7435_Chr3-1126														0	0
MSTRG.169	PP7435_Chr1-0635														0	0
MSTRG.169	PP7435_Chr1-0897														0	0
MSTRG.169	PP7435_Chr1-0981														0	0
MSTRG.169	PP7435_Chr1-1043														0	0
MSTRG.169	PP7435_Chr1-1376														0	0
MSTRG.169	PP7435_Chr2-0005														0	0
MSTRG.169	PP7435_Chr2-0154														0	0
MSTRG.169	PP7435_Chr2-0438														0	0
MSTRG.169	PP7435_Chr2-0449
MSTRG.169	PP7435_Chr2-1214
MSTRG.169	PP7435_Chr3-0182
MSTRG.169	PP7435_Chr3-0485
MSTRG.169	PP7435_Chr3-0732
MSTRG.169	PP7435_Chr3-1088
MSTRG.169	PP7435_Chr4-0460
MSTRG.169	PP7435_Chr4-0787
MSTRG.169	PP7435_Chr4-0871
MSTRG.169	PP7435_Chr4-0888
MSTRG.1715	PP7435_Chr1-1303
MSTRG.1715	PP7435_Chr1-1363
MSTRG.1716	PP7435_Chr1-0869
MSTRG.1716	PP7435_Chr1-1043
MSTRG.1716	PP7435_Chr1-1252
MSTRG.1716	PP7435_Chr1-1574
MSTRG.1716	PP7435_Chr2-0584
MSTRG.1716	PP7435_Chr2-0635
MSTRG.1716	PP7435_Chr2-0637
MSTRG.1716	PP7435_Chr2-1213
MSTRG.1716	PP7435_Chr3-0017
MSTRG.1716	PP7435_Chr3-0586
MSTRG.1716	PP7435_Chr3-1126
MSTRG.1716	PP7435_Chr4-0203
MSTRG.1716	PP7435_Chr4-0675
MSTRG.1716	PP7435_Chr4-0728
MSTRG.1723	PP7435_Chr2-0154
MSTRG.1723	PP7435_Chr2-0635
MSTRG.1766	PP7435_Chr1-0053
MSTRG.1766	PP7435_Chr1-0689
MSTRG.1766	PP7435_Chr2-0081
MSTRG.1766	PP7435_Chr2-0436
MSTRG.1766	PP7435_Chr2-0506
MSTRG.1766	PP7435_Chr3-0486
MSTRG.1766	PP7435_Chr3-0586
MSTRG.1766	PP7435_Chr4-0518
MSTRG.1766	PP7435_Chr4-0530
MSTRG.1784	PP7435_Chr4-0180
MSTRG.1784	PP7435_Chr4-0890
MSTRG.1808	PP7435_Chr2-0154
MSTRG.1808	PP7435_Chr2-0438
MSTRG.1808	PP7435_Chr2-0934
MSTRG.1808	PP7435_Chr2-0953
MSTRG.1829	PP7435_Chr1-0981
MSTRG.1829	PP7435_Chr1-1429
MSTRG.1829	PP7435_Chr4-0234
MSTRG.1867	PP7435_Chr1-0150
MSTRG.1867	PP7435_Chr1-1033
MSTRG.1867	PP7435_Chr1-1097
MSTRG.1867	PP7435_Chr2-0010
MSTRG.1867	PP7435_Chr2-0635
MSTRG.1867	PP7435_Chr2-0644
MSTRG.1867	PP7435_Chr2-0994
MSTRG.1867	PP7435_Chr2-1050
MSTRG.1867	PP7435_Chr2-1093
MSTRG.1867	PP7435_Chr2-1190
MSTRG.1867	PP7435_Chr4-0677
MSTRG.186	PP7435_Chr1-0424
MSTRG.186	PP7435_Chr1-0567
MSTRG.186	PP7435_Chr2-0154
MSTRG.186	PP7435_Chr2-1189
MSTRG.186	PP7435_Chr3-0868
MSTRG.186	PP7435_Chr4-0506
MSTRG.186	PP7435_Chr4-0677
MSTRG.186	PP7435_Chr4-0872
MSTRG.186	PP7435_Chr4-0928
MSTRG.1878	PP7435_Chr1-0551
MSTRG.1878	PP7435_Chr1-1021
MSTRG.1878	PP7435_Chr2-0113
MSTRG.1878	PP7435_Chr2-0154
MSTRG.1878	PP7435_Chr3-0537
MSTRG.1878	PP7435_Chr4-0133
MSTRG.1892	PP7435_Chr4-0302
MSTRG.1892	PP7435_Chr4-1642
MSTRG.2029	PP7435_Chr2-0149
MSTRG.2087	PP7435_Chr2-0953
MSTRG.2123	PP7435_Chr1-0488
MSTRG.2123	PP7435_Chr1-0640
MSTRG.2123	PP7435_Chr2-0154
MSTRG.2123	PP7435_Chr2-0223
MSTRG.2123	PP7435_Chr2-0825
MSTRG.2123	PP7435_Chr2-1090
MSTRG.2123	PP7435_Chr2-1214
MSTRG.2123	PP7435_Chr2-1247
MSTRG.2123	PP7435_Chr4-0352
MSTRG.2123	PP7435_Chr4-1642
MSTRG.2144	PP7435_Chr1-0297
MSTRG.2144	PP7435_Chr1-0635
MSTRG.2144	PP7435_Chr1-1404
MSTRG.2144	PP7435_Chr1-1470
MSTRG.2144	PP7435_Chr2-0173
MSTRG.2144	PP7435_Chr2-0360
MSTRG.2144	PP7435_Chr2-0641
MSTRG.2144	PP7435_Chr2-0667
MSTRG.2144	PP7435_Chr3-0709
MSTRG.2144	PP7435_Chr4-0247
MSTRG.2144	PP7435_Chr4-0566
MSTRG.2144	PP7435_Chr4-0787
MSTRG.2164	PP7435_Chr1-0813
MSTRG.2164	PP7435_Chr3-0028
MSTRG.2164	PP7435_Chr3-0333
MSTRG.2178	PP7435_Chr1-0389
MSTRG.2178	PP7435_Chr2-0635
MSTRG.2178	PP7435_Chr2-1059
MSTRG.2178	PP7435_Chr3-0744
MSTRG.2178	PP7435_Chr4-0681
MSTRG.2197	PP7435_Chr1-0231
MSTRG.2197	PP7435_Chr1-1404
MSTRG.2197	PP7435_Chr2-0671
MSTRG.2202	PP7435_Chr1-0635
MSTRG.2202	PP7435_Chr1-1083
MSTRG.2202	PP7435_Chr2-0081
MSTRG.2202	PP7435_Chr2-0154
MSTRG.2202	PP7435_Chr2-0462
MSTRG.2202	PP7435_Chr2-1278
MSTRG.2202	PP7435_Chr3-0028
MSTRG.2202	PP7435_Chr3-0499
MSTRG.2202	PP7435_Chr3-0891
MSTRG.2202	PP7435_Chr4-0834
MSTRG.2202	PP7435_Chr4-0872
MSTRG.2209	PP7435_Chr1-0869
MSTRG.2209	PP7435_Chr3-1177
MSTRG.2209	PP7435_Chr3-1197
MSTRG.2209	PP7435_Chr4-0234
MSTRG.2209	PP7435_Chr4-0436
MSTRG.2365	PP7435_Chr1-0488
MSTRG.2365	PP7435_Chr2-1325
MSTRG.2365	PP7435_Chr3-1123
MSTRG.2393	PP7435_Chr1-0110
MSTRG.2393	PP7435_Chr3-0104
MSTRG.2404	PP7435_Chr2-0602
MSTRG.240	PP7435_Chr1-0231
MSTRG.240	PP7435_Chr1-0551
MSTRG.240	PP7435_Chr1-1053
MSTRG.240	PP7435_Chr1-1443
MSTRG.240	PP7435_Chr2-0154
MSTRG.240	PP7435_Chr2-0407
MSTRG.240	PP7435_Chr2-1374
MSTRG.240	PP7435_Chr3-0334
MSTRG.240	PP7435_Chr3-0574
MSTRG.240	PP7435_Chr4-0037
MSTRG.240	PP7435_Chr4-0189
MSTRG.2466	PP7435_Chr2-0776
MSTRG.2579	PP7435_Chr2-1102
MSTRG.2662	PP7435_Chr1-1130
MSTRG.2662	PP7435_Chr1-1460
MSTRG.2714	PP7435_Chr4-0104
MSTRG.2774	PP7435_Chr1-0352
MSTRG.2774	PP7435_Chr1-0364
MSTRG.2774	PP7435_Chr1-0981
MSTRG.2774	PP7435_Chr1-2434
MSTRG.2774	PP7435_Chr2-0598
MSTRG.2774	PP7435_Chr3-0484
MSTRG.2774	PP7435_Chr3-0891
MSTRG.2774	PP7435_Chr4-0419
MSTRG.2823	PP7435_Chr2-1325
MSTRG.2845	PP7435_Chr1-0499
MSTRG.2845	PP7435_Chr2-0622
MSTRG.2845	PP7435_Chr2-0635
MSTRG.2897	PP7435_Chr1-0567
MSTRG.2897	PP7435_Chr1-0635
MSTRG.2897	PP7435_Chr1-0988
MSTRG.2897	PP7435_Chr1-1129
MSTRG.2897	PP7435_Chr2-0154
MSTRG.2897	PP7435_Chr2-0334
MSTRG.2897	PP7435_Chr2-1078
MSTRG.2897	PP7435_Chr3-0002
MSTRG.2897	PP7435_Chr4-0948
MSTRG.2	PP7435_Chr1-0287
MSTRG.2	PP7435_Chr2-0851
MSTRG.3071	PP7435_Chr1-0713
MSTRG.3071	PP7435_Chr1-2764
MSTRG.3071	PP7435_Chr2-0651
MSTRG.3071	PP7435_Chr2-0696
MSTRG.3071	PP7435_Chr2-1060
MSTRG.3071	PP7435_Chr2-1172
MSTRG.3071	PP7435_Chr3-1166
MSTRG.3071	PP7435_Chr4-0411
MSTRG.3071	PP7435_Chr4-0677
MSTRG.3071	PP7435_Chr4-1642
MSTRG.3080	PP7435_Chr2-1237
MSTRG.3113	PP7435_Chr1-0804
MSTRG.3113	PP7435_Chr1-0897
MSTRG.3113	PP7435_Chr3-0709
MSTRG.312	PP7435_Chr1-0009
MSTRG.312	PP7435_Chr1-0078
MSTRG.312	PP7435_Chr1-0102
MSTRG.312	PP7435_Chr1-0138
MSTRG.312	PP7435_Chr1-0183
MSTRG.312	PP7435_Chr1-0221
MSTRG.312	PP7435_Chr1-0301
MSTRG.312	PP7435_Chr1-0308
MSTRG.312	PP7435_Chr1-0415
MSTRG.312	PP7435_Chr1-0467
MSTRG.312	PP7435_Chr1-0525
MSTRG.312	PP7435_Chr1-0557
MSTRG.312	PP7435_Chr1-0635
MSTRG.312	PP7435_Chr1-0650
MSTRG.312	PP7435_Chr1-0895
MSTRG.312	PP7435_Chr1-0897
MSTRG.312	PP7435_Chr1-0968
MSTRG.312	PP7435_Chr1-0981
MSTRG.312	PP7435_Chr1-1043
MSTRG.312	PP7435_Chr1-1105
MSTRG.312	PP7435_Chr1-1129
MSTRG.312	PP7435_Chr1-1176
MSTRG.312	PP7435_Chr1-1237
MSTRG.312	PP7435_Chr1-1252
MSTRG.312	PP7435_Chr1-1295
MSTRG.312	PP7435_Chr1-2346
MSTRG.312	PP7435_Chr2-0073
MSTRG.312	PP7435_Chr2-0154
MSTRG.312	PP7435_Chr2-0381
MSTRG.312	PP7435_Chr2-0436
MSTRG.312	PP7435_Chr2-0463
MSTRG.312	PP7435_Chr2-0678
MSTRG.312	PP7435_Chr2-0690
MSTRG.312	PP7435_Chr2-0934
MSTRG.312	PP7435_Chr2-1043
MSTRG.312	PP7435_Chr2-1202
MSTRG.312	PP7435_Chr2-1214
MSTRG.312	PP7435_Chr3-0017
MSTRG.312	PP7435_Chr3-0102
MSTRG.312	PP7435_Chr3-0214
MSTRG.312	PP7435_Chr3-0266
MSTRG.312	PP7435_Chr3-0314
MSTRG.312	PP7435_Chr3-0357
MSTRG.312	PP7435_Chr3-0361
MSTRG.312	PP7435_Chr3-0600
MSTRG.312	PP7435_Chr3-0645
MSTRG.312	PP7435_Chr3-0673
MSTRG.312	PP7435_Chr3-0709
MSTRG.312	PP7435_Chr3-0715
MSTRG.312	PP7435_Chr3-0793
MSTRG.312	PP7435_Chr3-0794
MSTRG.312	PP7435_Chr3-0818
MSTRG.312	PP7435_Chr3-0851
MSTRG.312	PP7435_Chr3-0876
MSTRG.312	PP7435_Chr3-0901
MSTRG.312	PP7435_Chr3-0935
MSTRG.312	PP7435_Chr3-1177
MSTRG.312	PP7435_Chr4-0092
MSTRG.312	PP7435_Chr4-0141
MSTRG.312	PP7435_Chr4-0234
MSTRG.312	PP7435_Chr4-0247
MSTRG.312	PP7435_Chr4-0386
MSTRG.312	PP7435_Chr4-0419
MSTRG.312	PP7435_Chr4-0566
MSTRG.312	PP7435_Chr4-0678
MSTRG.312	PP7435_Chr4-0787
MSTRG.312	PP7435_Chr4-0842
MSTRG.312	PP7435_Chr4-0872
MSTRG.312	PP7435_Chr4-1006
MSTRG.3148	PP7435_Chr1-0088
MSTRG.3148	PP7435_Chr1-0787
MSTRG.3148	PP7435_Chr1-0897
MSTRG.3148	PP7435_Chr4-0836
MSTRG.3148	PP7435_Chr4-0838
MSTRG.3148	PP7435_Chr4-0872
MSTRG.3152	PP7435_Chr1-0784
MSTRG.3152	PP7435_Chr2-0154
MSTRG.3152	PP7435_Chr2-0635
MSTRG.3152	PP7435_Chr2-0934
MSTRG.3152	PP7435_Chr4-0457
MSTRG.3174	PP7435_Chr1-1105
MSTRG.3174	PP7435_Chr3-0605
MSTRG.3319	PP7435_Chr1-0844
MSTRG.3319	PP7435_Chr1-1363
MSTRG.3319	PP7435_Chr2-0223
MSTRG.3319	PP7435_Chr2-0317
MSTRG.3319	PP7435_Chr2-0759
MSTRG.3319	PP7435_Chr2-1128
MSTRG.3319	PP7435_Chr3-0646
MSTRG.3319	PP7435_Chr3-1063
MSTRG.3319	PP7435_Chr4-0234
MSTRG.3319	PP7435_Chr4-0302
MSTRG.3319	PP7435_Chr4-0487
MSTRG.332	PP7435_Chr1-0231
MSTRG.332	PP7435_Chr1-0308
MSTRG.332	PP7435_Chr1-3358
MSTRG.332	PP7435_Chr2-0154
MSTRG.332	PP7435_Chr3-0102
MSTRG.332	PP7435_Chr3-0814
MSTRG.3340	PP7435_Chr1-0640
MSTRG.3340	PP7435_Chr3-1063
MSTRG.3443	PP7435_Chr1-0182
MSTRG.3443	PP7435_Chr1-0352
MSTRG.3443	PP7435_Chr1-1053
MSTRG.3443	PP7435_Chr2-0279
MSTRG.3443	PP7435_Chr2-0968
MSTRG.3443	PP7435_Chr4-0332
MSTRG.3443	PP7435_Chr4-0722
MSTRG.3443	PP7435_Chr4-0948
MSTRG.3447	PP7435_Chr2-1214
MSTRG.3459	PP7435_Chr1-0145
MSTRG.3459	PP7435_Chr1-0184
MSTRG.3459	PP7435_Chr1-0389
MSTRG.3459	PP7435_Chr1-0567
MSTRG.3459	PP7435_Chr1-0829
MSTRG.3459	PP7435_Chr1-1444
MSTRG.3459	PP7435_Chr2-0064
MSTRG.3459	PP7435_Chr2-0334
MSTRG.3459	PP7435_Chr2-0385
MSTRG.3459	PP7435_Chr2-0671
MSTRG.3459	PP7435_Chr2-1105
MSTRG.3459	PP7435_Chr2-1128
MSTRG.3459	PP7435_Chr2-1913
MSTRG.3459	PP7435_Chr3-0554
MSTRG.3459	PP7435_Chr3-0556
MSTRG.3459	PP7435_Chr3-0668
MSTRG.3459	PP7435_Chr3-0773
MSTRG.3459	PP7435_Chr4-0364
MSTRG.3459	PP7435_Chr4-0415
MSTRG.3459	PP7435_Chr4-0518
MSTRG.3459	PP7435_Chr4-0762
MSTRG.3459	PP7435_Chr4-0806
MSTRG.3459	PP7435_Chr4-0820
MSTRG.346	PP7435_Chr1-0392
MSTRG.346	PP7435_Chr2-0678
MSTRG.346	PP7435_Chr2-1159
MSTRG.346	PP7435_Chr2-1213
MSTRG.346	PP7435_Chr3-0500
MSTRG.346	PP7435_Chr3-0780
MSTRG.346	PP7435_Chr3-1063
MSTRG.346	PP7435_Chr3-1235
MSTRG.346	PP7435_Chr4-0485
MSTRG.346	PP7435_Chr4-0992
MSTRG.3538	PP7435_Chr1-0386
MSTRG.3538	PP7435_Chr1-0650
MSTRG.3538	PP7435_Chr1-1122
MSTRG.3538	PP7435_Chr1-1344
MSTRG.3538	PP7435_Chr1-1442
MSTRG.3538	PP7435_Chr1-1444
MSTRG.3538	PP7435_Chr2-0192
MSTRG.3538	PP7435_Chr2-0635
MSTRG.3538	PP7435_Chr2-0674
MSTRG.3538	PP7435_Chr3-0138
MSTRG.3538	PP7435_Chr3-0586
MSTRG.3538	PP7435_Chr4-0518
MSTRG.3538	PP7435_Chr4-0787
MSTRG.3543	PP7435_Chr1-0185
MSTRG.3543	PP7435_Chr2-0436
MSTRG.3543	PP7435_Chr2-1001
MSTRG.372	PP7435_Chr1-1068
MSTRG.372	PP7435_Chr2-0003
MSTRG.372	PP7435_Chr2-0273
MSTRG.372	PP7435_Chr2-0438
MSTRG.372	PP7435_Chr2-0584
MSTRG.372	PP7435_Chr2-0634
MSTRG.372	PP7435_Chr2-0934
MSTRG.372	PP7435_Chr3-0028
MSTRG.372	PP7435_Chr3-0357
MSTRG.372	PP7435_Chr3-0645
MSTRG.372	PP7435_Chr4-0787
MSTRG.372	PP7435_Chr4-1785
MSTRG.3765	PP7435_Chr1-0635
MSTRG.3765	PP7435_Chr1-0981
MSTRG.3765	PP7435_Chr1-1073
MSTRG.3765	PP7435_Chr2-0154
MSTRG.3765	PP7435_Chr4-1642
MSTRG.3832	PP7435_Chr1-0145
MSTRG.3832	PP7435_Chr1-0556
MSTRG.3832	PP7435_Chr1-0567
MSTRG.3832	PP7435_Chr1-0635
MSTRG.3832	PP7435_Chr2-0020
MSTRG.3832	PP7435_Chr2-0154
MSTRG.3832	PP7435_Chr2-0438
MSTRG.3832	PP7435_Chr2-0635
MSTRG.3832	PP7435_Chr2-0934
MSTRG.3832	PP7435_Chr3-0028
MSTRG.3832	PP7435_Chr3-0182
MSTRG.3832	PP7435_Chr3-0586
MSTRG.3832	PP7435_Chr3-0891
MSTRG.3832	PP7435_Chr3-1126
MSTRG.3832	PP7435_Chr4-0733
MSTRG.3832	PP7435_Chr4-0995
MSTRG.3837	PP7435_Chr1-0424
MSTRG.3837	PP7435_Chr1-0787
MSTRG.3837	PP7435_Chr3-0814
MSTRG.3870	PP7435_Chr1-0647
MSTRG.3870	PP7435_Chr2-0212
MSTRG.4049	PP7435_Chr2-0671
MSTRG.4090	PP7435_Chr1-0635
MSTRG.4090	PP7435_Chr1-0897
MSTRG.4090	PP7435_Chr1-0981
MSTRG.4090	PP7435_Chr1-1129
MSTRG.4090	PP7435_Chr1-1465
MSTRG.4090	PP7435_Chr2-0154
MSTRG.4090	PP7435_Chr2-0760
MSTRG.4090	PP7435_Chr2-0932
MSTRG.4090	PP7435_Chr2-1064
MSTRG.4090	PP7435_Chr3-0548
MSTRG.4090	PP7435_Chr3-0920
MSTRG.4090	PP7435_Chr3-0999
MSTRG.4090	PP7435_Chr4-0247
MSTRG.4090	PP7435_Chr4-0692
MSTRG.4090	PP7435_Chr4-1048
MSTRG.4090	PP7435_Chr4-1642
MSTRG.4119	PP7435_Chr1-0053
MSTRG.4119	PP7435_Chr1-0145
MSTRG.4119	PP7435_Chr1-0225
MSTRG.4119	PP7435_Chr1-0317
MSTRG.4119	PP7435_Chr1-0424
MSTRG.4119	PP7435_Chr1-0506
MSTRG.4119	PP7435_Chr1-0567
MSTRG.4119	PP7435_Chr1-0688
MSTRG.4119	PP7435_Chr1-0981
MSTRG.4119	PP7435_Chr1-1035
MSTRG.4119	PP7435_Chr1-1053
MSTRG.4119	PP7435_Chr1-1200
MSTRG.4119	PP7435_Chr1-1311
MSTRG.4119	PP7435_Chr1-1363
MSTRG.4119	PP7435_Chr2-0245
MSTRG.4119	PP7435_Chr2-0457
MSTRG.4119	PP7435_Chr2-0635
MSTRG.4119	PP7435_Chr2-0678
MSTRG.4119	PP7435_Chr2-0761
MSTRG.4119	PP7435_Chr2-0828
MSTRG.4119	PP7435_Chr2-0909
MSTRG.4119	PP7435_Chr2-0946
MSTRG.4119	PP7435_Chr2-1074
MSTRG.4119	PP7435_Chr2-1232
MSTRG.4119	PP7435_Chr2-1325
MSTRG.4119	PP7435_Chr3-0139
MSTRG.4119	PP7435_Chr3-0244
MSTRG.4119	PP7435_Chr3-0349
MSTRG.4119	PP7435_Chr3-0484
MSTRG.4119	PP7435_Chr3-0688
MSTRG.4119	PP7435_Chr3-1072
MSTRG.4119	PP7435_Chr3-1220
MSTRG.4119	PP7435_Chr3-1622
MSTRG.4119	PP7435_Chr4-0018
MSTRG.4119	PP7435_Chr4-0677
MSTRG.4119	PP7435_Chr4-0691
MSTRG.4119	PP7435_Chr4-0787
MSTRG.4119	PP7435_Chr4-0892
MSTRG.4225	PP7435_Chr1-1237
MSTRG.4225	PP7435_Chr1-3072
MSTRG.4243	PP7435_Chr1-0001
MSTRG.4243	PP7435_Chr1-0551
MSTRG.4243	PP7435_Chr1-0968
MSTRG.4243	PP7435_Chr2-0634
MSTRG.4243	PP7435_Chr2-0635
MSTRG.4243	PP7435_Chr2-0644
MSTRG.4243	PP7435_Chr2-1216
MSTRG.4243	PP7435_Chr3-0028
MSTRG.4243	PP7435_Chr3-0813
MSTRG.4243	PP7435_Chr3-1235
MSTRG.4280	PP7435_Chr2-1305
MSTRG.4291	PP7435_Chr1-0062
MSTRG.4291	PP7435_Chr1-0143
MSTRG.4291	PP7435_Chr1-0467
MSTRG.4291	PP7435_Chr1-0567
MSTRG.4291	PP7435_Chr1-0606
MSTRG.4291	PP7435_Chr1-0635
MSTRG.4291	PP7435_Chr1-0897
MSTRG.4291	PP7435_Chr1-0981
MSTRG.4291	PP7435_Chr1-1053
MSTRG.4291	PP7435_Chr1-1363
MSTRG.4291	PP7435_Chr1-1444
MSTRG.4291	PP7435_Chr1-1469
MSTRG.4291	PP7435_Chr2-0073
MSTRG.4291	PP7435_Chr2-0081
MSTRG.4291	PP7435_Chr2-0598
MSTRG.4291	PP7435_Chr2-0622
MSTRG.4291	PP7435_Chr2-0825
MSTRG.4291	PP7435_Chr2-2617
MSTRG.4291	PP7435_Chr3-0028
MSTRG.4291	PP7435_Chr3-0252
MSTRG.4291	PP7435_Chr3-0334
MSTRG.4291	PP7435_Chr3-0408
MSTRG.4291	PP7435_Chr3-0548
MSTRG.4291	PP7435_Chr3-0691
MSTRG.4291	PP7435_Chr3-1144
MSTRG.4291	PP7435_Chr3-1875
MSTRG.4291	PP7435_Chr4-0466
MSTRG.4291	PP7435_Chr4-0518
MSTRG.4291	PP7435_Chr4-0659
MSTRG.4291	PP7435_Chr4-0678
MSTRG.4291	PP7435_Chr4-0792
MSTRG.4319	PP7435_Chr1-0981
MSTRG.4346	PP7435_Chr3-0257
MSTRG.4360	PP7435_Chr1-0275
MSTRG.4360	PP7435_Chr1-0795
MSTRG.4360	PP7435_Chr1-1043
MSTRG.4360	PP7435_Chr1-1130
MSTRG.4360	PP7435_Chr1-1533
MSTRG.4360	PP7435_Chr2-0192
MSTRG.4360	PP7435_Chr2-0635
MSTRG.4360	PP7435_Chr2-0656
MSTRG.4360	PP7435_Chr2-1043
MSTRG.4360	PP7435_Chr2-1638
MSTRG.4360	PP7435_Chr3-0416
MSTRG.4360	PP7435_Chr3-0942
MSTRG.4360	PP7435_Chr3-1017
MSTRG.4360	PP7435_Chr4-0153
MSTRG.4360	PP7435_Chr4-0787
MSTRG.4360	PP7435_Chr4-1642
MSTRG.4363	PP7435_Chr1-0352
MSTRG.4363	PP7435_Chr1-0498
MSTRG.4363	PP7435_Chr1-0525
MSTRG.4363	PP7435_Chr1-0981
MSTRG.4363	PP7435_Chr1-1363
MSTRG.4363	PP7435_Chr2-0154
MSTRG.4363	PP7435_Chr2-0335
MSTRG.4363	PP7435_Chr2-0436
MSTRG.4363	PP7435_Chr2-0635
MSTRG.4363	PP7435_Chr2-0873
MSTRG.4363	PP7435_Chr2-1107
MSTRG.4363	PP7435_Chr2-1189
MSTRG.4363	PP7435_Chr3-0028
MSTRG.4363	PP7435_Chr3-0586
MSTRG.4363	PP7435_Chr3-0721
MSTRG.4363	PP7435_Chr3-1017
MSTRG.4363	PP7435_Chr3-1123
MSTRG.4363	PP7435_Chr4-0247
MSTRG.4363	PP7435_Chr4-0742
MSTRG.4363	PP7435_Chr4-0898
MSTRG.4363	PP7435_Chr4-2060
MSTRG.4371	PP7435_Chr1-0231
MSTRG.4371	PP7435_Chr2-0335
MSTRG.4371	PP7435_Chr2-0635
MSTRG.4371	PP7435_Chr2-1024
MSTRG.4371	PP7435_Chr3-0879
MSTRG.4376	PP7435_Chr1-0567
MSTRG.4376	PP7435_Chr1-0623
MSTRG.4376	PP7435_Chr3-0340
MSTRG.4378	PP7435_Chr1-0499
MSTRG.4378	PP7435_Chr1-0567
MSTRG.4378	PP7435_Chr1-0727
MSTRG.4378	PP7435_Chr1-0897
MSTRG.4378	PP7435_Chr1-0981
MSTRG.4378	PP7435_Chr1-1130
MSTRG.4378	PP7435_Chr2-0334
MSTRG.4378	PP7435_Chr2-0371
MSTRG.4378	PP7435_Chr2-0381
MSTRG.4378	PP7435_Chr2-0436
MSTRG.4378	PP7435_Chr2-0573
MSTRG.4378	PP7435_Chr2-0579
MSTRG.4378	PP7435_Chr2-0656
MSTRG.4378	PP7435_Chr2-0976
MSTRG.4378	PP7435_Chr2-1278
MSTRG.4378	PP7435_Chr3-0028
MSTRG.4378	PP7435_Chr3-0252
MSTRG.4378	PP7435_Chr3-0340
MSTRG.4378	PP7435_Chr3-0712
MSTRG.4378	PP7435_Chr3-0793
MSTRG.4378	PP7435_Chr3-1017
MSTRG.4378	PP7435_Chr3-1091
MSTRG.4378	PP7435_Chr3-1197
MSTRG.4378	PP7435_Chr4-0247
MSTRG.4378	PP7435_Chr4-0419
MSTRG.4378	PP7435_Chr4-0530
MSTRG.4378	PP7435_Chr4-0787
MSTRG.4378	PP7435_Chr4-0890
MSTRG.4378	PP7435_Chr4-1011
MSTRG.4426	PP7435_Chr1-0150
MSTRG.4426	PP7435_Chr1-0349
MSTRG.4427	PP7435_Chr1-0040
MSTRG.4427	PP7435_Chr1-0137
MSTRG.4427	PP7435_Chr1-0888
MSTRG.4427	PP7435_Chr1-0897
MSTRG.4427	PP7435_Chr1-2434
MSTRG.4427	PP7435_Chr2-0081
MSTRG.4427	PP7435_Chr2-0154
MSTRG.4427	PP7435_Chr2-0212
MSTRG.4427	PP7435_Chr2-0385
MSTRG.4427	PP7435_Chr2-0463
MSTRG.4427	PP7435_Chr2-0598
MSTRG.4427	PP7435_Chr2-0635
MSTRG.4427	PP7435_Chr2-0639
MSTRG.4427	PP7435_Chr2-0641
MSTRG.4427	PP7435_Chr2-0696
MSTRG.4427	PP7435_Chr2-0752
MSTRG.4427	PP7435_Chr2-0776
MSTRG.4427	PP7435_Chr2-1059
MSTRG.4427	PP7435_Chr2-1093
MSTRG.4427	PP7435_Chr3-0131
MSTRG.4427	PP7435_Chr3-0132
MSTRG.4427	PP7435_Chr3-0357
MSTRG.4427	PP7435_Chr3-0452
MSTRG.4427	PP7435_Chr3-0586
MSTRG.4427	PP7435_Chr3-0715
MSTRG.4427	PP7435_Chr3-0924
MSTRG.4427	PP7435_Chr3-0977
MSTRG.4427	PP7435_Chr3-0999
MSTRG.4427	PP7435_Chr3-1026
MSTRG.4427	PP7435_Chr3-1030
MSTRG.4427	PP7435_Chr3-1060
MSTRG.4427	PP7435_Chr4-0073
MSTRG.4427	PP7435_Chr4-0234
MSTRG.4427	PP7435_Chr4-0247
MSTRG.4427	PP7435_Chr4-0742
MSTRG.4442	PP7435_Chr1-0040
MSTRG.4442	PP7435_Chr1-0186
MSTRG.4442	PP7435_Chr1-0231
MSTRG.4442	PP7435_Chr1-0276
MSTRG.4442	PP7435_Chr1-0290
MSTRG.4442	PP7435_Chr1-0297
MSTRG.4442	PP7435_Chr1-0551
MSTRG.4442	PP7435_Chr1-0820
MSTRG.4442	PP7435_Chr1-1404
MSTRG.4442	PP7435_Chr2-0375
MSTRG.4442	PP7435_Chr2-0651
MSTRG.4442	PP7435_Chr2-0656
MSTRG.4442	PP7435_Chr2-0761
MSTRG.4442	PP7435_Chr2-1074
MSTRG.4442	PP7435_Chr2-1190
MSTRG.4442	PP7435_Chr3-0357
MSTRG.4442	PP7435_Chr3-0556
MSTRG.4442	PP7435_Chr3-0605
MSTRG.4442	PP7435_Chr3-1028
MSTRG.4442	PP7435_Chr4-0347
MSTRG.4442	PP7435_Chr4-0518
MSTRG.4442	PP7435_Chr4-0722
MSTRG.4442	PP7435_Chr4-0872
MSTRG.4520	PP7435_Chr2-0154
MSTRG.4520	PP7435_Chr3-0586
MSTRG.4520	PP7435_Chr3-1197
MSTRG.4558	PP7435_Chr1-1063
MSTRG.4558	PP7435_Chr2-0598
MSTRG.4558	PP7435_Chr3-0548
MSTRG.4763	PP7435_Chr1-1122
MSTRG.482	PP7435_Chr1-1303
MSTRG.482	PP7435_Chr2-0656
MSTRG.482	PP7435_Chr2-1046
MSTRG.482	PP7435_Chr2-1060
MSTRG.482	PP7435_Chr2-1091
MSTRG.482	PP7435_Chr2-1913
MSTRG.482	PP7435_Chr3-0132
MSTRG.482	PP7435_Chr3-0349
MSTRG.482	PP7435_Chr3-0364
MSTRG.482	PP7435_Chr3-0616
MSTRG.482	PP7435_Chr3-1197
MSTRG.482	PP7435_Chr4-0288
MSTRG.482	PP7435_Chr4-0872
MSTRG.482	PP7435_Chr4-0890
MSTRG.4992	PP7435_Chr2-0381
MSTRG.4992	PP7435_Chr2-0859
MSTRG.4992	PP7435_Chr3-0804
MSTRG.5013	PP7435_Chr1-0507
MSTRG.5013	PP7435_Chr1-0567
MSTRG.5013	PP7435_Chr1-0599
MSTRG.5013	PP7435_Chr1-1095
MSTRG.5013	PP7435_Chr1-1175
MSTRG.5013	PP7435_Chr1-1369
MSTRG.5013	PP7435_Chr1-2434
MSTRG.5013	PP7435_Chr2-0095
MSTRG.5013	PP7435_Chr2-1093
MSTRG.5013	PP7435_Chr4-0780
MSTRG.5013	PP7435_Chr4-0942
MSTRG.5034	PP7435_Chr1-0567
MSTRG.5034	PP7435_Chr2-0436
MSTRG.5034	PP7435_Chr2-0635
MSTRG.5034	PP7435_Chr4-0466
MSTRG.5034	PP7435_Chr4-0518
MSTRG.5076	PP7435_Chr1-0449
MSTRG.5076	PP7435_Chr2-0438
MSTRG.5076	PP7435_Chr2-0635
MSTRG.5076	PP7435_Chr2-0738
MSTRG.5076	PP7435_Chr2-0991
MSTRG.5076	PP7435_Chr2-1030
MSTRG.5076	PP7435_Chr3-0780
MSTRG.5076	PP7435_Chr3-0982
MSTRG.5076	PP7435_Chr4-0978
MSTRG.5080	PP7435_Chr1-0231
MSTRG.5080	PP7435_Chr1-0424
MSTRG.5080	PP7435_Chr1-0525
MSTRG.5080	PP7435_Chr1-1434
MSTRG.5080	PP7435_Chr3-0950
MSTRG.5080	PP7435_Chr3-1126
MSTRG.5080	PP7435_Chr3-1197
MSTRG.516	PP7435_Chr1-0184
MSTRG.516	PP7435_Chr1-0414
MSTRG.516	PP7435_Chr1-0498
MSTRG.516	PP7435_Chr1-0635
MSTRG.516	PP7435_Chr1-0981
MSTRG.516	PP7435_Chr2-0081
MSTRG.516	PP7435_Chr2-0154
MSTRG.516	PP7435_Chr2-0360
MSTRG.516	PP7435_Chr2-0381
MSTRG.516	PP7435_Chr2-0436
MSTRG.516	PP7435_Chr2-0553
MSTRG.516	PP7435_Chr2-0635
MSTRG.516	PP7435_Chr2-1078
MSTRG.516	PP7435_Chr2-1093
MSTRG.516	PP7435_Chr2-1704
MSTRG.516	PP7435_Chr3-0104
MSTRG.516	PP7435_Chr3-0132
MSTRG.516	PP7435_Chr3-0188
MSTRG.516	PP7435_Chr3-0349
MSTRG.516	PP7435_Chr3-0509
MSTRG.516	PP7435_Chr3-0548
MSTRG.516	PP7435_Chr3-1007
MSTRG.516	PP7435_Chr3-1063
MSTRG.516	PP7435_Chr3-1197
MSTRG.516	PP7435_Chr4-0247
MSTRG.516	PP7435_Chr4-0347
MSTRG.516	PP7435_Chr4-0890
MSTRG.516	PP7435_Chr4-1006
MSTRG.5180	PP7435_Chr3-0709
MSTRG.5180	PP7435_Chr3-1197
MSTRG.5180	PP7435_Chr4-0466
MSTRG.5198	PP7435_Chr1-0231
MSTRG.5198	PP7435_Chr1-0761
MSTRG.5198	PP7435_Chr1-0897
MSTRG.5198	PP7435_Chr1-0969
MSTRG.5198	PP7435_Chr1-1460
MSTRG.5198	PP7435_Chr1-2016
MSTRG.5198	PP7435_Chr2-0081
MSTRG.5198	PP7435_Chr2-0113
MSTRG.5198	PP7435_Chr2-0381
MSTRG.5198	PP7435_Chr2-0436
MSTRG.5198	PP7435_Chr2-0457
MSTRG.5198	PP7435_Chr2-0553
MSTRG.5198	PP7435_Chr2-0602
MSTRG.5198	PP7435_Chr2-0635
MSTRG.5198	PP7435_Chr2-0639
MSTRG.5198	PP7435_Chr2-0674
MSTRG.5198	PP7435_Chr2-1024
MSTRG.5198	PP7435_Chr2-1093
MSTRG.5198	PP7435_Chr2-1228
MSTRG.5198	PP7435_Chr3-0084
MSTRG.5198	PP7435_Chr3-0333
MSTRG.5198	PP7435_Chr3-0484
MSTRG.5198	PP7435_Chr3-0818
MSTRG.5198	PP7435_Chr3-1177
MSTRG.5198	PP7435_Chr3-1197
MSTRG.5198	PP7435_Chr4-0031
MSTRG.5198	PP7435_Chr4-0209
MSTRG.5198	PP7435_Chr4-0245
MSTRG.5198	PP7435_Chr4-0247
MSTRG.5198	PP7435_Chr4-0301
MSTRG.5198	PP7435_Chr4-0386
MSTRG.5198	PP7435_Chr4-0610
MSTRG.5198	PP7435_Chr4-0673
MSTRG.5198	PP7435_Chr4-0872
MSTRG.5282	PP7435_Chr1-0499
MSTRG.5282	PP7435_Chr1-0968
MSTRG.5282	PP7435_Chr3-0804
MSTRG.5417	PP7435_Chr1-0650
MSTRG.5417	PP7435_Chr1-1097
MSTRG.5417	PP7435_Chr1-1541
MSTRG.5417	PP7435_Chr2-0234
MSTRG.5417	PP7435_Chr2-0635
MSTRG.5417	PP7435_Chr2-1030
MSTRG.5417	PP7435_Chr2-1093
MSTRG.5417	PP7435_Chr2-1183
MSTRG.5417	PP7435_Chr2-1374
MSTRG.5417	PP7435_Chr3-0017
MSTRG.5417	PP7435_Chr3-0028
MSTRG.5417	PP7435_Chr3-0293
MSTRG.5417	PP7435_Chr3-0314
MSTRG.5417	PP7435_Chr3-0688
MSTRG.5417	PP7435_Chr3-1049
MSTRG.5417	PP7435_Chr4-0497
MSTRG.5417	PP7435_Chr4-0541
MSTRG.5417	PP7435_Chr4-1862
MSTRG.5420	PP7435_Chr2-1237
MSTRG.5420	PP7435_Chr3-0499
MSTRG.5420	PP7435_Chr4-0928
MSTRG.5448	PP7435_Chr1-0231
MSTRG.5448	PP7435_Chr2-0154
MSTRG.5448	PP7435_Chr2-0635
MSTRG.5448	PP7435_Chr2-1638
MSTRG.618	PP7435_Chr1-0498
MSTRG.618	PP7435_Chr2-0732
MSTRG.750	PP7435_Chr2-1924
MSTRG.754	PP7435_Chr1-1252
MSTRG.754	PP7435_Chr2-0967
MSTRG.754	PP7435_Chr3-0556
MSTRG.757	PP7435_Chr3-1060
MSTRG.783	PP7435_Chr1-0897
MSTRG.783	PP7435_Chr1-0988
MSTRG.783	PP7435_Chr2-0635
MSTRG.783	PP7435_Chr2-0639
MSTRG.783	PP7435_Chr3-0357
MSTRG.783	PP7435_Chr3-0586
MSTRG.783	PP7435_Chr3-1155
MSTRG.783	PP7435_Chr3-2381
MSTRG.783	PP7435_Chr4-0490
MSTRG.783	PP7435_Chr4-1642
MSTRG.820	PP7435_Chr1-0053
MSTRG.820	PP7435_Chr3-0705
MSTRG.820	PP7435_Chr4-0872
MSTRG.820	PP7435_Chr4-0900
MSTRG.820	PP7435_Chr4-0996
MSTRG.830	PP7435_Chr1-0713
MSTRG.830	PP7435_Chr1-0981
MSTRG.830	PP7435_Chr2-0020
MSTRG.830	PP7435_Chr2-0104
MSTRG.830	PP7435_Chr2-1440
MSTRG.830	PP7435_Chr4-0518
MSTRG.830	PP7435_Chr4-0733
MSTRG.830	PP7435_Chr4-0889
MSTRG.841	PP7435_Chr4-0787
MSTRG.881	PP7435_Chr1-0039
MSTRG.881	PP7435_Chr1-0053
MSTRG.881	PP7435_Chr1-0108
MSTRG.881	PP7435_Chr1-0135
MSTRG.881	PP7435_Chr1-0153
MSTRG.881	PP7435_Chr1-0231
MSTRG.881	PP7435_Chr1-0237
MSTRG.881	PP7435_Chr1-0287
MSTRG.881	PP7435_Chr1-0290
MSTRG.881	PP7435_Chr1-0488
MSTRG.881	PP7435_Chr1-0633
MSTRG.881	PP7435_Chr1-0635
MSTRG.881	PP7435_Chr1-0664
MSTRG.881	PP7435_Chr1-0804
MSTRG.881	PP7435_Chr1-0870
MSTRG.881	PP7435_Chr1-0876
MSTRG.881	PP7435_Chr1-0897
MSTRG.881	PP7435_Chr1-0981
MSTRG.881	PP7435_Chr1-1334
MSTRG.881	PP7435_Chr1-1469
MSTRG.881	PP7435_Chr2-0073
MSTRG.881	PP7435_Chr2-0081
MSTRG.881	PP7435_Chr2-0105
MSTRG.881	PP7435_Chr2-0113
MSTRG.881	PP7435_Chr2-0154
MSTRG.881	PP7435_Chr2-0217
MSTRG.881	PP7435_Chr2-0223
MSTRG.881	PP7435_Chr2-0245
MSTRG.881	PP7435_Chr2-0411
MSTRG.881	PP7435_Chr2-0436
MSTRG.881	PP7435_Chr2-0510
MSTRG.881	PP7435_Chr2-0609
MSTRG.881	PP7435_Chr2-0620
MSTRG.881	PP7435_Chr2-0635
MSTRG.881	PP7435_Chr2-0658
MSTRG.881	PP7435_Chr2-0677
MSTRG.881	PP7435_Chr2-0732
MSTRG.881	PP7435_Chr2-0837
MSTRG.881	PP7435_Chr2-0851
MSTRG.881	PP7435_Chr2-0997
MSTRG.881	PP7435_Chr2-1096
MSTRG.881	PP7435_Chr2-1128
MSTRG.881	PP7435_Chr2-1130
MSTRG.881	PP7435_Chr2-1189
MSTRG.881	PP7435_Chr2-1190
MSTRG.881	PP7435_Chr2-1202
MSTRG.881	PP7435_Chr2-1237
MSTRG.881	PP7435_Chr2-1282
MSTRG.881	PP7435_Chr3-0219
MSTRG.881	PP7435_Chr3-0320
MSTRG.881	PP7435_Chr3-0361
MSTRG.881	PP7435_Chr3-0548
MSTRG.881	PP7435_Chr3-0586
MSTRG.881	PP7435_Chr3-0792
MSTRG.881	PP7435_Chr3-0793
MSTRG.881	PP7435_Chr3-1091
MSTRG.881	PP7435_Chr3-1126
MSTRG.881	PP7435_Chr3-1177
MSTRG.881	PP7435_Chr3-1197
MSTRG.881	PP7435_Chr3-2370
MSTRG.881	PP7435_Chr4-0181
MSTRG.881	PP7435_Chr4-0214
MSTRG.881	PP7435_Chr4-0246
MSTRG.881	PP7435_Chr4-0247
MSTRG.881	PP7435_Chr4-0292
MSTRG.881	PP7435_Chr4-0301
MSTRG.881	PP7435_Chr4-0302
MSTRG.881	PP7435_Chr4-0313
MSTRG.881	PP7435_Chr4-0353
MSTRG.881	PP7435_Chr4-0452
MSTRG.881	PP7435_Chr4-0466
MSTRG.881	PP7435_Chr4-0518
MSTRG.881	PP7435_Chr4-0530
MSTRG.881	PP7435_Chr4-0539
MSTRG.881	PP7435_Chr4-0573
MSTRG.881	PP7435_Chr4-0787
MSTRG.881	PP7435_Chr4-0872
MSTRG.881	PP7435_Chr4-0900
MSTRG.881	PP7435_Chr4-0982
MSTRG.881	PP7435_Chr4-1642
MSTRG.980	PP7435_Chr1-0635
MSTRG.980	PP7435_Chr2-0635

## Sheet: Neighbouring genes
lncRNA	Neighbouring gene
MSTRG.2	PP7435_Chr1-0001
MSTRG.13	PP7435_Chr1-0007
MSTRG.13	PP7435_Chr1-1598
MSTRG.13	PP7435_Chr1-0008
MSTRG.13	PP7435_Chr1-0009
MSTRG.13	PP7435_Chr1-0010
MSTRG.29	PP7435_Chr1-0019
MSTRG.29	PP7435_Chr1-0021
MSTRG.29	PP7435_Chr1-0020
MSTRG.46	PP7435_Chr1-0035
MSTRG.46	PP7435_Chr1-0037
MSTRG.114	PP7435_Chr1-0105
MSTRG.114	PP7435_Chr1-0104
MSTRG.152	PP7435_Chr1-0140
MSTRG.152	PP7435_Chr1-0141
MSTRG.152	PP7435_Chr1-0143
MSTRG.169	PP7435_Chr1-0158
MSTRG.169	PP7435_Chr1-0159
MSTRG.169	PP7435_Chr1-0161
MSTRG.169	PP7435_Chr1-1730
MSTRG.169	PP7435_Chr1-0160
MSTRG.186	PP7435_Chr1-1752
MSTRG.186	PP7435_Chr1-0172
MSTRG.186	PP7435_Chr1-0173
MSTRG.186	PP7435_Chr1-1763
MSTRG.193	PP7435_Chr1-0176
MSTRG.193	PP7435_Chr1-0177
MSTRG.193	PP7435_Chr1-1796
MSTRG.193	PP7435_Chr1-0178
MSTRG.193	PP7435_Chr1-0179
MSTRG.193	PP7435_Chr1-0180
MSTRG.240	PP7435_Chr1-0219
MSTRG.240	PP7435_Chr1-0220
MSTRG.240	PP7435_Chr1-0221
MSTRG.240	PP7435_Chr1-0222
MSTRG.312	PP7435_Chr1-0285
MSTRG.312	PP7435_Chr1-1873
MSTRG.312	PP7435_Chr1-0286
MSTRG.312	PP7435_Chr1-1597
MSTRG.314	PP7435_Chr1-0286
MSTRG.314	PP7435_Chr1-1597
MSTRG.314	PP7435_Chr1-0287
MSTRG.332	PP7435_Chr1-0300
MSTRG.332	PP7435_Chr1-0301
MSTRG.346	PP7435_Chr1-0314
MSTRG.346	PP7435_Chr1-0315
MSTRG.346	PP7435_Chr1-0316
MSTRG.346	PP7435_Chr1-1939
MSTRG.346	PP7435_Chr1-0317
MSTRG.367	PP7435_Chr1-0333
MSTRG.367	PP7435_Chr1-0335
MSTRG.367	PP7435_Chr1-0336
MSTRG.372	PP7435_Chr1-0338
MSTRG.372	PP7435_Chr1-0339
MSTRG.372	PP7435_Chr1-0341
MSTRG.372	PP7435_Chr1-0340
MSTRG.464	PP7435_Chr1-0432
MSTRG.464	PP7435_Chr1-0433
MSTRG.464	PP7435_Chr1-0434
MSTRG.464	PP7435_Chr1-0435
MSTRG.482	PP7435_Chr1-0451
MSTRG.482	PP7435_Chr1-0453
MSTRG.482	PP7435_Chr1-0454
MSTRG.487	PP7435_Chr1-0455
MSTRG.487	PP7435_Chr1-2093
MSTRG.487	PP7435_Chr1-0457
MSTRG.487	PP7435_Chr1-0456
MSTRG.516	PP7435_Chr1-0481
MSTRG.516	PP7435_Chr1-0482
MSTRG.516	PP7435_Chr1-0483
MSTRG.516	PP7435_Chr1-0484
MSTRG.618	PP7435_Chr1-0578
MSTRG.618	PP7435_Chr1-0579
MSTRG.618	PP7435_Chr1-0581
MSTRG.618	PP7435_Chr1-0582
MSTRG.618	PP7435_Chr1-0580
MSTRG.668	PP7435_Chr1-0624
MSTRG.668	PP7435_Chr1-0625
MSTRG.668	PP7435_Chr1-0627
MSTRG.668	PP7435_Chr1-0628
MSTRG.750	PP7435_Chr1-2346
MSTRG.750	PP7435_Chr1-3446
MSTRG.750	PP7435_Chr1-3457
MSTRG.754	PP7435_Chr1-0698
MSTRG.754	PP7435_Chr1-0699
MSTRG.754	PP7435_Chr1-0700
MSTRG.754	PP7435_Chr1-3457
MSTRG.757	PP7435_Chr1-0700
MSTRG.757	PP7435_Chr1-0701
MSTRG.757	PP7435_Chr1-0702
MSTRG.757	PP7435_Chr1-0703
MSTRG.783	PP7435_Chr1-0725
MSTRG.783	PP7435_Chr1-2401
MSTRG.783	PP7435_Chr1-0726
MSTRG.783	PP7435_Chr1-0727
MSTRG.820	PP7435_Chr1-0756
MSTRG.820	PP7435_Chr1-2445
MSTRG.820	PP7435_Chr1-0757
MSTRG.820	PP7435_Chr1-0758
MSTRG.820	PP7435_Chr1-0759
MSTRG.820	PP7435_Chr1-2456
MSTRG.820	PP7435_Chr1-0760
MSTRG.820	PP7435_Chr1-0761
MSTRG.830	PP7435_Chr1-0765
MSTRG.830	PP7435_Chr1-0766
MSTRG.830	PP7435_Chr1-1607
MSTRG.830	PP7435_Chr1-0767
MSTRG.830	PP7435_Chr1-0768
MSTRG.841	PP7435_Chr1-0775
MSTRG.881	PP7435_Chr1-0809
MSTRG.881	PP7435_Chr1-0810
MSTRG.881	PP7435_Chr1-0811
MSTRG.881	PP7435_Chr1-0812
MSTRG.881	PP7435_Chr1-0813
MSTRG.934	PP7435_Chr1-0854
MSTRG.934	PP7435_Chr1-0855
MSTRG.934	PP7435_Chr1-0858
MSTRG.934	PP7435_Chr1-0859
MSTRG.980	PP7435_Chr1-0892
MSTRG.980	PP7435_Chr1-0893
MSTRG.980	PP7435_Chr1-0894
MSTRG.980	PP7435_Chr1-0895
MSTRG.1041	PP7435_Chr1-0952
MSTRG.1041	PP7435_Chr1-0953
MSTRG.1041	PP7435_Chr1-0954
MSTRG.1041	PP7435_Chr1-0955
MSTRG.1041	PP7435_Chr1-0956
MSTRG.1041	PP7435_Chr1-0957
MSTRG.1084	PP7435_Chr1-0995
MSTRG.1084	PP7435_Chr1-0996
MSTRG.1084	PP7435_Chr1-0994
MSTRG.1124	PP7435_Chr1-1036
MSTRG.1124	PP7435_Chr1-1037
MSTRG.1124	PP7435_Chr1-1038
MSTRG.1124	PP7435_Chr1-1039
MSTRG.1124	PP7435_Chr1-1040
MSTRG.1165	PP7435_Chr1-1076
MSTRG.1165	PP7435_Chr1-1077
MSTRG.1165	PP7435_Chr1-1078
MSTRG.1173	PP7435_Chr1-1085
MSTRG.1173	PP7435_Chr1-1086
MSTRG.1173	PP7435_Chr1-1084
MSTRG.1202	PP7435_Chr1-1111
MSTRG.1202	PP7435_Chr1-1113
MSTRG.1202	PP7435_Chr1-2808
MSTRG.1202	PP7435_Chr1-2819
MSTRG.1202	PP7435_Chr1-1112
MSTRG.1261	PP7435_Chr1-1166
MSTRG.1261	PP7435_Chr1-2896
MSTRG.1261	PP7435_Chr1-1168
MSTRG.1278	PP7435_Chr1-1182
MSTRG.1278	PP7435_Chr1-1183
MSTRG.1278	PP7435_Chr1-1184
MSTRG.1325	PP7435_Chr1-1229
MSTRG.1325	PP7435_Chr1-1230
MSTRG.1325	PP7435_Chr1-1231
MSTRG.1357	PP7435_Chr1-1259
MSTRG.1357	PP7435_Chr1-1260
MSTRG.1357	PP7435_Chr1-1262
MSTRG.1357	PP7435_Chr1-1261
MSTRG.1360	PP7435_Chr1-1262
MSTRG.1360	PP7435_Chr1-1611
MSTRG.1360	PP7435_Chr1-1268
MSTRG.1360	PP7435_Chr1-1261
MSTRG.1412	PP7435_Chr1-1309
MSTRG.1412	PP7435_Chr1-3028
MSTRG.1412	PP7435_Chr1-1311
MSTRG.1487	PP7435_Chr1-1384
MSTRG.1487	PP7435_Chr1-1385
MSTRG.1487	PP7435_Chr1-1387
MSTRG.1487	PP7435_Chr1-1613
MSTRG.1492	PP7435_Chr1-1388
MSTRG.1492	PP7435_Chr1-1614
MSTRG.1492	PP7435_Chr1-1389
MSTRG.1492	PP7435_Chr1-1390
MSTRG.1498	PP7435_Chr1-1393
MSTRG.1498	PP7435_Chr1-1395
MSTRG.1498	PP7435_Chr1-1396
MSTRG.1560	PP7435_Chr1-1455
MSTRG.1560	PP7435_Chr1-3204
MSTRG.1560	PP7435_Chr1-3215
MSTRG.1633	PP7435_Chr1-1522
MSTRG.1633	PP7435_Chr1-1523
MSTRG.1633	PP7435_Chr1-1524
MSTRG.1633	PP7435_Chr1-1525
MSTRG.1660	PP7435_Chr1-1548
MSTRG.1660	PP7435_Chr1-1549
MSTRG.1664	PP7435_Chr1-1551
MSTRG.1664	PP7435_Chr1-1550
MSTRG.1680	PP7435_Chr1-1563
MSTRG.1680	PP7435_Chr1-1564
MSTRG.1680	PP7435_Chr1-1565
MSTRG.1680	PP7435_Chr1-1566
MSTRG.1684	PP7435_Chr1-1565
MSTRG.1684	PP7435_Chr1-1566
MSTRG.1684	PP7435_Chr1-1567
MSTRG.1686	PP7435_Chr1-1568
MSTRG.1686	PP7435_Chr1-1569
MSTRG.1686	PP7435_Chr1-1570
MSTRG.1686	PP7435_Chr1-1567
MSTRG.1690	PP7435_Chr1-1570
MSTRG.1690	PP7435_Chr1-1571
MSTRG.1715	PP7435_Chr1-1591
MSTRG.1715	PP7435_Chr1-1624
MSTRG.1717	PP7435_Chr2-0001
MSTRG.1723	PP7435_Chr2-1323
MSTRG.1723	PP7435_Chr2-0005
MSTRG.1736	PP7435_Chr2-0014
MSTRG.1736	PP7435_Chr2-0015
MSTRG.1736	PP7435_Chr2-0016
MSTRG.1736	PP7435_Chr2-0017
MSTRG.1740	PP7435_Chr2-0018
MSTRG.1740	PP7435_Chr2-0019
MSTRG.1766	PP7435_Chr2-0043
MSTRG.1766	PP7435_Chr2-0044
MSTRG.1766	PP7435_Chr2-0045
MSTRG.1784	PP7435_Chr2-0062
MSTRG.1784	PP7435_Chr2-0064
MSTRG.1808	PP7435_Chr2-0084
MSTRG.1808	PP7435_Chr2-1352
MSTRG.1808	PP7435_Chr2-1363
MSTRG.1808	PP7435_Chr2-0086
MSTRG.1808	PP7435_Chr2-0087
MSTRG.1808	PP7435_Chr2-1374
MSTRG.1829	PP7435_Chr2-0103
MSTRG.1829	PP7435_Chr2-0104
MSTRG.1829	PP7435_Chr2-0105
MSTRG.1867	PP7435_Chr2-0149
MSTRG.1867	PP7435_Chr2-0150
MSTRG.1878	PP7435_Chr2-0155
MSTRG.1878	PP7435_Chr2-0156
MSTRG.1878	PP7435_Chr2-0157
MSTRG.1878	PP7435_Chr2-0158
MSTRG.1892	PP7435_Chr2-0169
MSTRG.1892	PP7435_Chr2-0171
MSTRG.1892	PP7435_Chr2-0172
MSTRG.1892	PP7435_Chr2-0170
MSTRG.2018	PP7435_Chr2-0291
MSTRG.2018	PP7435_Chr2-0292
MSTRG.2018	PP7435_Chr2-0294
MSTRG.2029	PP7435_Chr2-1693
MSTRG.2029	PP7435_Chr2-0302
MSTRG.2029	PP7435_Chr2-0303
MSTRG.2029	PP7435_Chr2-0304
MSTRG.2029	PP7435_Chr2-0305
MSTRG.2029	PP7435_Chr2-0306
MSTRG.2058	PP7435_Chr2-0332
MSTRG.2058	PP7435_Chr2-0334
MSTRG.2058	PP7435_Chr2-0333
MSTRG.2087	PP7435_Chr2-0355
MSTRG.2087	PP7435_Chr2-0356
MSTRG.2087	PP7435_Chr2-0357
MSTRG.2087	PP7435_Chr2-0358
MSTRG.2087	PP7435_Chr2-0359
MSTRG.2123	PP7435_Chr2-0388
MSTRG.2123	PP7435_Chr2-0389
MSTRG.2123	PP7435_Chr2-0390
MSTRG.2123	PP7435_Chr2-0391
MSTRG.2144	PP7435_Chr2-0408
MSTRG.2144	PP7435_Chr2-0409
MSTRG.2144	PP7435_Chr2-0410
MSTRG.2164	PP7435_Chr2-0426
MSTRG.2164	PP7435_Chr2-0427
MSTRG.2164	PP7435_Chr2-0428
MSTRG.2164	PP7435_Chr2-0429
MSTRG.2178	PP7435_Chr2-0439
MSTRG.2178	PP7435_Chr2-0441
MSTRG.2197	PP7435_Chr2-0462
MSTRG.2197	PP7435_Chr2-0463
MSTRG.2197	PP7435_Chr2-0464
MSTRG.2201	PP7435_Chr2-0465
MSTRG.2201	PP7435_Chr2-0466
MSTRG.2202	PP7435_Chr2-0467
MSTRG.2202	PP7435_Chr2-0468
MSTRG.2209	PP7435_Chr2-0471
MSTRG.2209	PP7435_Chr2-0472
MSTRG.2209	PP7435_Chr2-0473
MSTRG.2222	PP7435_Chr2-0482
MSTRG.2222	PP7435_Chr2-0483
MSTRG.2222	PP7435_Chr2-0484
MSTRG.2225	PP7435_Chr2-0484
MSTRG.2225	PP7435_Chr2-0485
MSTRG.2225	PP7435_Chr2-0486
MSTRG.2365	PP7435_Chr2-0621
MSTRG.2365	PP7435_Chr2-0622
MSTRG.2393	PP7435_Chr2-0643
MSTRG.2393	PP7435_Chr2-2122
MSTRG.2393	PP7435_Chr2-0645
MSTRG.2393	PP7435_Chr2-0646
MSTRG.2393	PP7435_Chr2-0644
MSTRG.2404	PP7435_Chr2-0655
MSTRG.2404	PP7435_Chr2-0654
MSTRG.2466	PP7435_Chr2-0711
MSTRG.2466	PP7435_Chr2-0712
MSTRG.2466	PP7435_Chr2-0713
MSTRG.2558	PP7435_Chr2-2276
MSTRG.2558	PP7435_Chr2-0800
MSTRG.2558	PP7435_Chr2-0801
MSTRG.2558	PP7435_Chr2-0802
MSTRG.2579	PP7435_Chr2-0820
MSTRG.2579	PP7435_Chr2-0821
MSTRG.2579	PP7435_Chr2-0822
MSTRG.2619	PP7435_Chr2-0857
MSTRG.2619	PP7435_Chr2-0858
MSTRG.2619	PP7435_Chr2-0859
MSTRG.2662	PP7435_Chr2-0896
MSTRG.2662	PP7435_Chr2-0897
MSTRG.2714	PP7435_Chr2-0944
MSTRG.2714	PP7435_Chr2-0945
MSTRG.2714	PP7435_Chr2-0946
MSTRG.2774	PP7435_Chr2-2771
MSTRG.2774	PP7435_Chr2-1004
MSTRG.2774	PP7435_Chr2-1005
MSTRG.2774	PP7435_Chr2-1001
MSTRG.2823	PP7435_Chr2-1049
MSTRG.2823	PP7435_Chr2-1050
MSTRG.2845	PP7435_Chr2-1067
MSTRG.2845	PP7435_Chr2-1068
MSTRG.2845	PP7435_Chr2-1069
MSTRG.2845	PP7435_Chr2-1070
MSTRG.2845	PP7435_Chr2-2551
MSTRG.2897	PP7435_Chr2-1115
MSTRG.2897	PP7435_Chr2-2562
MSTRG.2897	PP7435_Chr2-2573
MSTRG.2897	PP7435_Chr2-1117
MSTRG.2897	PP7435_Chr2-1118
MSTRG.3014	PP7435_Chr2-1239
MSTRG.3014	PP7435_Chr2-1240
MSTRG.3014	PP7435_Chr2-1241
MSTRG.3014	PP7435_Chr2-1242
MSTRG.3071	PP7435_Chr2-1291
MSTRG.3071	PP7435_Chr2-2672
MSTRG.3071	PP7435_Chr2-2683
MSTRG.3071	PP7435_Chr2-2694
MSTRG.3080	PP7435_Chr2-1294
MSTRG.3080	PP7435_Chr2-1315
MSTRG.3080	PP7435_Chr2-1295
MSTRG.3080	PP7435_Chr2-1296
MSTRG.3080	PP7435_Chr2-1297
MSTRG.3082	PP7435_Chr2-1296
MSTRG.3082	PP7435_Chr2-1297
MSTRG.3113	PP7435_Chr3-0019
MSTRG.3113	PP7435_Chr3-0020
MSTRG.3148	PP7435_Chr3-0053
MSTRG.3148	PP7435_Chr3-0054
MSTRG.3148	PP7435_Chr3-0055
MSTRG.3148	PP7435_Chr3-0056
MSTRG.3152	PP7435_Chr3-0056
MSTRG.3152	PP7435_Chr3-0057
MSTRG.3152	PP7435_Chr3-1369
MSTRG.3174	PP7435_Chr3-1246
MSTRG.3174	PP7435_Chr3-0075
MSTRG.3174	PP7435_Chr3-0076
MSTRG.3281	PP7435_Chr3-0185
MSTRG.3281	PP7435_Chr3-0186
MSTRG.3281	PP7435_Chr3-0188
MSTRG.3281	PP7435_Chr3-0187
MSTRG.3284	PP7435_Chr3-0188
MSTRG.3284	PP7435_Chr3-0189
MSTRG.3284	PP7435_Chr3-0190
MSTRG.3319	PP7435_Chr3-0218
MSTRG.3319	PP7435_Chr3-0219
MSTRG.3319	PP7435_Chr3-0220
MSTRG.3319	PP7435_Chr3-0221
MSTRG.3319	PP7435_Chr3-0222
MSTRG.3340	PP7435_Chr3-1600
MSTRG.3340	PP7435_Chr3-0238
MSTRG.3340	PP7435_Chr3-0239
MSTRG.3382	PP7435_Chr3-0277
MSTRG.3382	PP7435_Chr3-0278
MSTRG.3382	PP7435_Chr3-0280
MSTRG.3382	PP7435_Chr3-0281
MSTRG.3409	PP7435_Chr3-0305
MSTRG.3409	PP7435_Chr3-0306
MSTRG.3443	PP7435_Chr3-0334
MSTRG.3443	PP7435_Chr3-0335
MSTRG.3443	PP7435_Chr3-0336
MSTRG.3443	PP7435_Chr3-0337
MSTRG.3447	PP7435_Chr3-0339
MSTRG.3447	PP7435_Chr3-0340
MSTRG.3447	PP7435_Chr3-0338
MSTRG.3459	PP7435_Chr3-0349
MSTRG.3459	PP7435_Chr3-0350
MSTRG.3492	PP7435_Chr3-0381
MSTRG.3492	PP7435_Chr3-0396
MSTRG.3492	PP7435_Chr3-0382
MSTRG.3492	PP7435_Chr3-0383
MSTRG.3505	PP7435_Chr3-0394
MSTRG.3505	PP7435_Chr3-0395
MSTRG.3505	PP7435_Chr3-0397
MSTRG.3524	PP7435_Chr3-0415
MSTRG.3524	PP7435_Chr3-0416
MSTRG.3538	PP7435_Chr3-0426
MSTRG.3538	PP7435_Chr3-1798
MSTRG.3538	PP7435_Chr3-1809
MSTRG.3538	PP7435_Chr3-0428
MSTRG.3543	PP7435_Chr3-0431
MSTRG.3543	PP7435_Chr3-0432
MSTRG.3543	PP7435_Chr3-0430
MSTRG.3648	PP7435_Chr3-0535
MSTRG.3648	PP7435_Chr3-0536
MSTRG.3648	PP7435_Chr3-0537
MSTRG.3648	PP7435_Chr3-0538
MSTRG.3765	PP7435_Chr3-2073
MSTRG.3765	PP7435_Chr3-0649
MSTRG.3765	PP7435_Chr3-0650
MSTRG.3832	PP7435_Chr3-0710
MSTRG.3832	PP7435_Chr3-0712
MSTRG.3832	PP7435_Chr3-0713
MSTRG.3832	PP7435_Chr3-0711
MSTRG.3837	PP7435_Chr3-0715
MSTRG.3837	PP7435_Chr3-1263
MSTRG.3837	PP7435_Chr3-0718
MSTRG.3870	PP7435_Chr3-0749
MSTRG.3870	PP7435_Chr3-0751
MSTRG.3870	PP7435_Chr3-0752
MSTRG.3870	PP7435_Chr3-0753
MSTRG.3870	PP7435_Chr3-0750
MSTRG.4049	PP7435_Chr3-0919
MSTRG.4049	PP7435_Chr3-0920
MSTRG.4090	PP7435_Chr3-0964
MSTRG.4090	PP7435_Chr3-2513
MSTRG.4090	PP7435_Chr3-0965
MSTRG.4090	PP7435_Chr3-0966
MSTRG.4090	PP7435_Chr3-0967
MSTRG.4119	PP7435_Chr3-0993
MSTRG.4119	PP7435_Chr3-0994
MSTRG.4119	PP7435_Chr3-0995
MSTRG.4119	PP7435_Chr3-0996
MSTRG.4225	PP7435_Chr3-2766
MSTRG.4225	PP7435_Chr3-1095
MSTRG.4243	PP7435_Chr3-1109
MSTRG.4243	PP7435_Chr3-1110
MSTRG.4243	PP7435_Chr3-1111
MSTRG.4243	PP7435_Chr3-1112
MSTRG.4243	PP7435_Chr3-1113
MSTRG.4280	PP7435_Chr3-1147
MSTRG.4280	PP7435_Chr3-1255
MSTRG.4280	PP7435_Chr3-1149
MSTRG.4280	PP7435_Chr3-1150
MSTRG.4280	PP7435_Chr3-1148
MSTRG.4291	PP7435_Chr3-1156
MSTRG.4291	PP7435_Chr3-1157
MSTRG.4291	PP7435_Chr3-1158
MSTRG.4291	PP7435_Chr3-1159
MSTRG.4291	PP7435_Chr3-1160
MSTRG.4319	PP7435_Chr3-1187
MSTRG.4319	PP7435_Chr3-1188
MSTRG.4319	PP7435_Chr3-1189
MSTRG.4319	PP7435_Chr3-1190
MSTRG.4332	PP7435_Chr3-1199
MSTRG.4332	PP7435_Chr3-1200
MSTRG.4332	PP7435_Chr3-1201
MSTRG.4332	PP7435_Chr3-1202
MSTRG.4332	PP7435_Chr3-1198
MSTRG.4346	PP7435_Chr3-1211
MSTRG.4360	PP7435_Chr3-1223
MSTRG.4360	PP7435_Chr3-1224
MSTRG.4360	PP7435_Chr3-1227
MSTRG.4360	PP7435_Chr3-1265
MSTRG.4363	PP7435_Chr3-1227
MSTRG.4363	PP7435_Chr3-1228
MSTRG.4363	PP7435_Chr3-1266
MSTRG.4363	PP7435_Chr3-1265
MSTRG.4371	PP7435_Chr3-1233
MSTRG.4371	PP7435_Chr3-2876
MSTRG.4371	PP7435_Chr3-1234
MSTRG.4375	PP7435_Chr3-1236
MSTRG.4376	PP7435_Chr3-1236
MSTRG.4378	PP7435_Chr4-0001
MSTRG.4378	PP7435_Chr4-1037
MSTRG.4385	PP7435_Chr4-0003
MSTRG.4385	PP7435_Chr4-0004
MSTRG.4385	PP7435_Chr4-0005
MSTRG.4385	PP7435_Chr4-0006
MSTRG.4426	PP7435_Chr4-0040
MSTRG.4426	PP7435_Chr4-0041
MSTRG.4427	PP7435_Chr4-1103
MSTRG.4427	PP7435_Chr4-1114
MSTRG.4442	PP7435_Chr4-0054
MSTRG.4442	PP7435_Chr4-0055
MSTRG.4442	PP7435_Chr4-0056
MSTRG.4442	PP7435_Chr4-0057
MSTRG.4520	PP7435_Chr4-0126
MSTRG.4520	PP7435_Chr4-0127
MSTRG.4520	PP7435_Chr4-0128
MSTRG.4520	PP7435_Chr4-0129
MSTRG.4558	PP7435_Chr4-0161
MSTRG.4558	PP7435_Chr4-0162
MSTRG.4558	PP7435_Chr4-0163
MSTRG.4558	PP7435_Chr4-0164
MSTRG.4744	PP7435_Chr4-0346
MSTRG.4744	PP7435_Chr4-0347
MSTRG.4744	PP7435_Chr4-0349
MSTRG.4763	PP7435_Chr4-0365
MSTRG.4763	PP7435_Chr4-0366
MSTRG.4763	PP7435_Chr4-0367
MSTRG.4763	PP7435_Chr4-0364
MSTRG.4934	PP7435_Chr4-0530
MSTRG.4934	PP7435_Chr4-0531
MSTRG.4934	PP7435_Chr4-0532
MSTRG.4992	PP7435_Chr4-0583
MSTRG.4992	PP7435_Chr4-0584
MSTRG.4992	PP7435_Chr4-1032
MSTRG.4992	PP7435_Chr4-0586
MSTRG.5006	PP7435_Chr4-0597
MSTRG.5006	PP7435_Chr4-0599
MSTRG.5013	PP7435_Chr4-0603
MSTRG.5013	PP7435_Chr4-0605
MSTRG.5013	PP7435_Chr4-0604
MSTRG.5034	PP7435_Chr4-0629
MSTRG.5034	PP7435_Chr4-1576
MSTRG.5034	PP7435_Chr4-0631
MSTRG.5076	PP7435_Chr4-0665
MSTRG.5076	PP7435_Chr4-0666
MSTRG.5076	PP7435_Chr4-0667
MSTRG.5080	PP7435_Chr4-0667
MSTRG.5080	PP7435_Chr4-0668
MSTRG.5080	PP7435_Chr4-1642
MSTRG.5153	PP7435_Chr4-0736
MSTRG.5153	PP7435_Chr4-2159
MSTRG.5153	PP7435_Chr4-0738
MSTRG.5153	PP7435_Chr4-0739
MSTRG.5175	PP7435_Chr4-0760
MSTRG.5175	PP7435_Chr4-0761
MSTRG.5175	PP7435_Chr4-0762
MSTRG.5175	PP7435_Chr4-0764
MSTRG.5180	PP7435_Chr4-0766
MSTRG.5180	PP7435_Chr4-0767
MSTRG.5198	PP7435_Chr4-0780
MSTRG.5198	PP7435_Chr4-0781
MSTRG.5198	PP7435_Chr4-0782
MSTRG.5198	PP7435_Chr4-0783
MSTRG.5282	PP7435_Chr4-0863
MSTRG.5282	PP7435_Chr4-0865
MSTRG.5417	PP7435_Chr4-0999
MSTRG.5417	PP7435_Chr4-1000
MSTRG.5417	PP7435_Chr4-1047
MSTRG.5417	PP7435_Chr4-1001
MSTRG.5420	PP7435_Chr4-1003
MSTRG.5420	PP7435_Chr4-1001
MSTRG.5421	PP7435_Chr4-1001
MSTRG.5431	PP7435_Chr4-1007
MSTRG.5431	PP7435_Chr4-1008
MSTRG.5431	PP7435_Chr4-2126
MSTRG.5433	PP7435_Chr4-1008
MSTRG.5433	PP7435_Chr4-1009
MSTRG.5439	PP7435_Chr4-1013
MSTRG.5448	PP7435_Chr4-1018
MSTRG.5448	PP7435_Chr4-1046
MSTRG.5449	PP7435_Chr4-1046

## Sheet: Interacting - Promo enrichments
MSTRG.1084		GO enrichment															Kegg enrichment
		query	significant	p_value	term_size	query_size	intersection_size	precision	recall	term_id	source	term_name	effective_domain_size	source_order	parents
		query_1	TRUE	0.00286169	4	5	2	0.4	0.5	GO:0016208	gprofiler_converted	AMP binding	4196	6057
MSTRG.1124		GO enrichment															Kegg enrichment
		query	significant	p_value	term_size	query_size	intersection_size	precision	recall	term_id	source	term_name	effective_domain_size	source_order	parents
		query_1	TRUE	0.0498582	1	1	1	1	1	GO:0033309	gprofiler_converted	SBF transcription complex	4196	4681
MSTRG.152		GO enrichment															Kegg enrichment
																	query	significant	p_value	term_size	query_size	intersection_size	precision	recall	term_id	source	term_name	effective_domain_size	source_order	parents
																	query_1	TRUE	0.0379024	88	3	2	0.666667	0.0227273	99980	Kegg_Ontology	Enzymes with EC numbers	3309	170
MSTRG.1560		GO enrichment															Kegg enrichment
																	query	significant	p_value	term_size	query_size	intersection_size	precision	recall	term_id	source	term_name	effective_domain_size	source_order	parents
																	query_1	TRUE	0.0317634	7	1	1	1	0.142857	00537	Kegg_Ontology	Glycosylphosphatidylinositol (GPI)-anchored proteins [BR:ppa00537]	3309	54
MSTRG.1736		GO enrichment															Kegg enrichment
		query	significant	p_value	term_size	query_size	intersection_size	precision	recall	term_id	source	term_name	effective_domain_size	source_order	parents
		query_1	TRUE	0.0498582	1	1	1	1	1	GO:0007166	gprofiler_converted	cell surface receptor signaling pathway	4196	762
		query_1	TRUE	0.0498582	1	1	1	1	1	GO:1990531	gprofiler_converted	phospholipid-translocating ATPase complex	4196	5063
		query_1	TRUE	0.0498582	1	1	1	1	1	GO:0140345	gprofiler_converted	phosphatidylcholine flippase activity	4196	6980
MSTRG.2178		GO enrichment															Kegg enrichment
																	query	significant	p_value	term_size	query_size	intersection_size	precision	recall	term_id	source	term_name	effective_domain_size	source_order	parents
																	query_1	TRUE	0.0049322	11	7	2	0.285714	0.181818	00061	Kegg_Ontology	Fatty acid biosynthesis [PATH:ppa00061]	3309	8
																	query_1	TRUE	0.0265252	25	7	2	0.285714	0.08	01004	Kegg_Ontology	Lipid biosynthesis proteins [BR:ppa01004]	3309	91
																	query_1	TRUE	0.0408653	31	7	2	0.285714	0.0645161	04031	Kegg_Ontology	GTP-binding proteins [BR:ppa04031]	3309	140
MSTRG.2558		GO enrichment															Kegg enrichment
		query	significant	p_value	term_size	query_size	intersection_size	precision	recall	term_id	source	term_name	effective_domain_size	source_order	parents
		query_1	TRUE	0.0498582	1	1	1	1	1	GO:0008418	gprofiler_converted	protein-N-terminal asparagine amidohydrolase activity	4196	5866
		query_1	TRUE	0.0498582	1	1	1	1	1	GO:0070773	gprofiler_converted	protein-N-terminal glutamine amidohydrolase activity	4196	6856
MSTRG.3148		GO enrichment															Kegg enrichment
																	query	significant	p_value	term_size	query_size	intersection_size	precision	recall	term_id	source	term_name	effective_domain_size	source_order	parents
																	query_1	TRUE	0.0138911	88	7	3	0.428571	0.0340909	99980	Kegg_Ontology	Enzymes with EC numbers	3309	170
MSTRG.3174		GO enrichment															Kegg enrichment
		query	significant	p_value	term_size	query_size	intersection_size	precision	recall	term_id	source	term_name	effective_domain_size	source_order	parents
		query_1	TRUE	0.0498582	1	1	1	1	1	GO:0008120	gprofiler_converted	ceramide glucosyltransferase activity	4196	5799
		query_1	TRUE	0.0498582	1	1	1	1	1	GO:0102769	gprofiler_converted	dihydroceramide glucosyltransferase activity	4196	6921
MSTRG.4346		GO enrichment															Kegg enrichment
																	query	significant	p_value	term_size	query_size	intersection_size	precision	recall	term_id	source	term_name	effective_domain_size	source_order	parents
																	query_1	TRUE	0.0379024	88	3	2	0.666667	0.0227273	99980	Kegg_Ontology	Enzymes with EC numbers	3309	170
MSTRG.4363		GO enrichment															Kegg enrichment
		query	significant	p_value	term_size	query_size	intersection_size	precision	recall	term_id	source	term_name	effective_domain_size	source_order	parents
		query_1	TRUE	0.0122575	327	45	13	0.288889	0.0397554	GO:0043604	gprofiler_converted	amide biosynthetic process	4196	2257
		query_1	TRUE	0.0236016	637	45	18	0.4	0.0282575	GO:1901566	gprofiler_converted	organonitrogen compound biosynthetic process	4196	3656
		query_1	TRUE	0.0242424	298	45	12	0.266667	0.0402685	GO:0006412	gprofiler_converted	translation	4196	423
		query_1	TRUE	0.0276714	302	45	12	0.266667	0.0397351	GO:0043043	gprofiler_converted	peptide biosynthetic process	4196	2189
		query_1	TRUE	0.0321381	358	45	13	0.288889	0.0363128	GO:0043603	gprofiler_converted	amide metabolic process	4196	2256
		query_1	TRUE	0.0381533	312	45	12	0.266667	0.0384615	GO:0006518	gprofiler_converted	peptide metabolic process	4196	487
MSTRG.5013		GO enrichment															Kegg enrichment
																	query	significant	p_value	term_size	query_size	intersection_size	precision	recall	term_id	source	term_name	effective_domain_size	source_order	parents
																	query_1	TRUE	0.012935	76	29	5	0.172414	0.0657895	04113	Kegg_Ontology	Meiosis - yeast [PATH:ppa04113]	3309	146
MSTRG.5198		GO enrichment															Kegg enrichment
		query	significant	p_value	term_size	query_size	intersection_size	precision	recall	term_id	source	term_name	effective_domain_size	source_order	parents
		query_1	TRUE	0.00108431	24	70	6	0.0857143	0.25	GO:0010647	gprofiler_converted	positive regulation of cell communication	4196	1105
		query_1	TRUE	0.00180656	26	70	6	0.0857143	0.230769	GO:0048584	gprofiler_converted	positive regulation of response to stimulus	4196	2657
		query_1	TRUE	0.038998	225	70	13	0.185714	0.0577778	GO:0048522	gprofiler_converted	positive regulation of cellular process	4196	2654
		query_1	TRUE	0.0496642	15	70	4	0.0571429	0.266667	GO:1902533	gprofiler_converted	positive regulation of intracellular signal transduction	4196	3774
MSTRG.5448		GO enrichment															Kegg enrichment
		query	significant	p_value	term_size	query_size	intersection_size	precision	recall	term_id	source	term_name	effective_domain_size	source_order	parents
		query_1	TRUE	0.0111983	41	2	2	1	0.0487805	GO:0002181	gprofiler_converted	cytoplasmic translation	4196	214
		query_1	TRUE	0.0275315	64	2	2	1	0.03125	GO:0003924	gprofiler_converted	GTPase activity	4196	5278
MSTRG.618		GO enrichment															Kegg enrichment
																	query	significant	p_value	term_size	query_size	intersection_size	precision	recall	term_id	source	term_name	effective_domain_size	source_order	parents
																	query_1	TRUE	0.0213953	88	8	3	0.375	0.0340909	99980	Kegg_Ontology	Enzymes with EC numbers	3309	170
MSTRG.783		GO enrichment															Kegg enrichment
																	query	significant	p_value	term_size	query_size	intersection_size	precision	recall	term_id	source	term_name	effective_domain_size	source_order	parents
																	query_1	TRUE	0.0109475	32	16	3	0.1875	0.09375	03022	Kegg_Ontology	Basal transcription factors [PATH:ppa03022]	3309	115
